# Supplementary material for: Prevalence of SARS-CoV-2 among high-risk populations in Lomé (Togo) in 2020
Source: PLoS One. 2020 Nov 9;15(11):e0242124. doi: 10.1371/journal.pone.0242124 (PMC7652308; doi:10.1371/journal.pone.0242124)
Supplement: S1 Dataset — (XLSX) [file pone.0242124.s001.xlsx]

## Sheet: Feuil1
NUMID	DATEREC	IDENTLABO	LIEUREC	IDOPS	AGE	SEXE	NATION	AUTNAT	PROFESSION	AUTPROF	SECTEUR	POSTE	AUTPOSTE	LIEU	AUTLIEU	SITMAT	NIVETU	VOYAGE	SI	CONTACT	SI1	BCG	CONTACB	CONTACSB	PERSMEN	PERSCHA	ENTENDU	MEDIA	BOUCHOREIL	AUTMOYEN	CONTAM	CHLORHYDRO	AZITHRO	MEDETRAD	VITAMINC	DISTSOCI	HYGMAINS	MASQTISSU	MASQCHIR	MASQFFP2	MASQTOUTYPE	AUCUNEPROT	AUCUN	FIEVRE	CEPHALEES	COURBATUR	MAUXGORGE	RHINORRHE	ESSOUFLEM
30	2020-04-23	SRAS0001	CHU CAMPUS	AGGI	37	1	1		5		Sante	9	PSYCHOLOGUE DE LA GARDE	5	CHU CAMPUS	2	3	0		0		9	10	0	62	2	1	1	0		1	0	0	0	0	0	1	0	1	1	1	0	1	0	0	0	0	0	0
31	2020-04-23	SRAS0002	CHU CAMPUS	AGGI	41	2	1		5		Sante	9	INGENIEUR BIOLOGISTE	5	CHU CAMPUS	2	3	0		0		0	24	4	5	2	1	1	0		1	0	0	0	1	0	1	0	1	1	1	0	1	0	0	0	0	0	0
6	2020-04-23	SRAS0003	CHU CAMPUS	AGGI	25	2	1		5		Sante	1		5	CHU CAMPUS	1	3	0		0		1	10	2	11	2	1	1	1		0	0	0	0	0	0	1	0	1	1	1	0	1	0	0	0	0	0	0
7	2020-04-23	SRAS0004	CHU CAMPUS	AGGI	39	1	1		5		Sante	9		5	CHU CAMPUS	1	2	0		0		1	5	5	27	5	1	1	1		0	0	0	0	0	0	0	1	1	0	1	0	1	0	0	0	0	0	0
1	2020-04-23	SRAS0005	CHU CAMPUS	OCTA	55	2	1		5		Sante	2		5	CHU CAMPUS	1	3	0		0		1	14	2	3	1	1	1	1		1	0	0	0	0	0	1	0	1	0	1	0	0	0	0	0	1	1	0
28	2020-04-23	SRAS0006	CHU CAMPUS	AGGI	55	1	1		5		Sante	9		5	CHU CAMPUS	2	2	0		0		1	4	3	10	5	1	1	0		1	0	0	0	0	1	0	1	1	1	1	0	1	0	0	0	0	0	0
29	2020-04-23	SRAS0007	CHU CAMPUS	AGGI	57	1	1		5		Sante	9		5	CHU CAMPUS	2	2	0		0		1	4	1	8	2	1	1	0		1	0	0	0	0	1	1	1	1	0	1	0	1	0	0	0	0	0	0
27	2020-04-23	SRAS0008	CHU CAMPUS	AGGI	50	2	1		5		Sante	9	GARDE MALADE	5	CHU CAMPUS	2	1	0		0		1	11	5	6	1	1	1	0		1	0	0	0	0	0	1	1	1	0	1	0	1	0	0	0	0	0	0
26	2020-04-23	SRAS0009	CHU CAMPUS	AGGI	32	2	1		5		Sante	1		5	CHU CAMPUS	1	3	0		0		1	12	1	2	1	1	1	0		1	0	0	0	1	0	1	0	1	0	1	0	1	0	0	0	0	0	0
2	2020-04-23	SRAS0010	CHU CAMPUS	OCTA	56	1	1		5		Sante	3		5	CHU CAMPUS	2	2	0		0		1	40	0	5	2	1	1	1		1	0	0	0	0	1	1	1	1	0	1	0	1	0	0	0	0	0	0
3	2020-04-23	SRAS0011	CHU CAMPUS	OCTA	51	1	1		9	TS DE RADIOLOGIE	Sante	9	CHU CAMPUS	2		3	0	0		0		1	50	0	8	6	1	1	0		1	0	0	0	0	1	1	1	0	0	1	0	1	0	0	0	0	0	0
10	2020-04-23	SRAS0012	CHU CAMPUS	AGGI	34	2	1		5		Sante	1		5	CHU CAMPUS	1	3	0		0		1	10	4	7	1	1	1	0	RESEAUX SOCIAUX		0	0	0	0	1	1	0	1	0	1	0	0	0	0	0	0	0	0
23	2020-04-23	SRAS0013	CHU CAMPUS	AGGI	24	1	1		5		Sante	1		5	CHU CAMPUS	1	3	0		0		1	7	1	40	2	1	1	1	RESEAUX SOCIAUX	1	0	0	0	0	1	1	0	1	0	1	0	0	0	0	0	0	0	0
9	2020-04-23	SRAS0014	CHU CAMPUS	AGGI	46	1	1		5		Sante	9	BRANCARDIEN	5	CHU CAMPUS	2	1	0		0		1	20	10	7	1	1	1	0		1	0	0	0	0	1	1	0	0	1	1	0	1	0	0	0	0	0	0
5	2020-04-23	SRAS0015	CHU CAMPUS	AGGI	44	2	1		5		Sante	3		5	CHU CAMPUS	2	3	0		0		1	3	0	4	4	1	1	0	RESEAUX SOCIAUX	1	0	0	0	0	1	1	0	1	0	1	0	1	0	0	0	0	0	0
3	2020-04-23	SRAS0016	CHU CAMPUS	AGGI	53	2	1		5		Sante	9	STANDARD	5	CHU CAMPUS	1	2	0		0		1	4	4	7	0	1	1	1		1	0	0	0	0	0	1	1	0	0	1	0	0	0	1	0	0	0	0
9	2020-04-23	SRAS0017	CHU CAMPUS	OCTA	42	2	1		5		Sante	9	CAISSE	5	CHU CAMPUS	2	3	0		0		0	10	8	8	1	1	1	0		1	0	0	0	1	1	1	1	1	0	1	0	1	0	0	0	0	0	0
8	2020-04-23	SRAS0018	CHU CAMPUS	AGGI	26	1	1		5		Sante	1		5	CHU CAMPUS	1	3	0		0		1	30	2	1	1	1	1	0		1	0	0	0	0	1	1	0	1	1	1	0	1	0	0	0	0	0	0
21	2020-04-23	SRAS0020	CHU CAMPUS	AGGI	31	1	1		5		Sante	9	HYGIENISTE	5	CHU CAMPUS	2	3	0		1		1	6	0	3	3	1	1	0		1	0	0	0	0	1	1	0	1	1	1	0	0	1	0	0	0	0	0
20	2020-04-23	SRAS0021	CHU CAMPUS	AGGI	48	2	1		5		Sante	9	ADMISSION	5	CHU CAMPUS	2	2	0		0		1	6	4	4	1	1	1	0		1	0	0	1	0	0	1	0	1	0	1	0	0	0	0	0	0	0	0
22	2020-04-23	SRAS0022	CHU CAMPUS	AGGI	59	2	1		5		Sante	5		5	CHU CAMPUS	4	3	0		1			6	3	3	1	1	1	0		1	0	0	1	0	1	1	0	1	0	1	0	1	0	0	0	0	0	0
25	2020-04-23	SRAS0023	CHU CAMPUS	AGGI	60	2	1		5		Sante	9	ADJOINT ADMINISTRATIF	5	CHU CAMPUS	2	3	0		0		1	50	0	5	5	1	0	1		0	0	0	0	0	1	1	0	1	0	1	0	1	0	0	0	0	0	0
18	2020-04-23	SRAS0024	CHU CAMPUS	AGGI	24	1	1		5		Sante	1		5	CHU CAMPUS	1	3	0		0		1	100	10	10	1	1	1	0		1	0	0	0	0	0	1	0	1	0	1	0	1	0	0	0	0	0	0
1	2020-04-23	SRAS0025	CHU CAMPUS	AGGI	29	1	1		5		Sante	1		5	CHU CAMPUS	1	3	0		0		1	4	0	11	1	1	1	1		1	0	0	0	0	1	1	0	1	0	1	0	1	0	0	0	0	0	0
13	2020-04-23	SRAS0026	CHU CAMPUS	AGGI	26	1	1		5		Sante	1		5	CHU CAMPUS	1	3	0		0		1	11	5	5	9	1	1	0	HOPITAL	1	0	0	0	0	1	1	0	1	0	1	0	1	0	0	0	0	0	0
4	2020-04-23	SRAS0027	CHU CAMPUS	AGGI	45	1	1		5		Sante	9	BIOLOGISTE	5	CHU CAMPUS	2	3	0		0		1	5	3	5	5	1	1	1	INTENET	1	0	0	0	0	1	1	0	1	0	1	0	0	0	1	0	0	0	0
24	2020-04-23	SRAS0028	CHU CAMPUS	AGGI	30	1	1		5		Sante	9	BIOLOGISTE	5	CHU CAMPUS	2	3	0		0		1	50	30	35	2	1	1	1	RESEAUX SOCIAUX	1	0	0	0	1	1	1	0	1	0	1	0	0	0	1	0	0	0	0
5	2020-04-23	SRAS0029	CHU CAMPUS	OCTA	26	1	1		5		Sante	1		5	CHU CAMPUS	1	3	0		0		1	10	0	7	0	1	1	0		1	0	0	0	0	1	1	1	0	0	1	0	0	0	1	0	0	0	0
6	2020-04-23	SRAS0030	CHU CAMPUS	OCTA	24	1	2	CAMEROUNAISE	5		Sante					1	3	0		0		1	6	3	3	1	1	1	0		1	0	0	0	0	0	1	0	1	0	1	0	0	0	1	0	0	0	0
7	2020-04-23	SRAS0031	CHU CAMPUS	OCTA	59	1	1		5		Sante	9	PLOMBIER	5	CHU COMPUS	2	2	0		0		1	0	0	8	3	1	1	1		1	1	0	0	0	1	1	0	1	0	1	0	1	0	0	0	0	0	0
8	2020-04-23	SRAS0032	CHU CAMPUS	OCTA	37	1	1		5		Sante	1		5	CHU CAMPUS	2	3	0		0		1	50	50	7	3	1	1	0		1	0	0	0	0	1	1	0	1	0	1	0	1	0	0	0	0	0	0
11	2020-04-23	SRAS0033	CHU CAMPUS	AGGI	52	2	1		5		Sante	9		5	CHU CAMPUS	2	2	0		0		1	23	0	12	5	1	1	0	HOPITAL	1	0	0	0	0	0	1	0	1	0	1	0	1	0	0	0	0	0	0
12	2020-04-23	SRAS0034	CHU CAMPUS	AGGI	46	1	1		5		Sante	9		5	CHU CAMPUS	2	1	0		0		1	10	7	10	5	1	1	0	HOPITAL	1	0	0	0	0	0	1	0	1	1	1	0	0	1	0	0	0	0	0
2	2020-04-23	SRAS0035	CHU CAMPUS	AGGI	48	2	1		5		Sante	9		5	CHU CAMPUS	1	2	0		0		1	19	9	9	4	1	1	0	HOPITAL	1	0	0	0	0	1	1	1	1	0	1	0	1	0	0	0	0	0	0
19	2020-04-23	SRAS0036	CHU CAMPUS	AGGI	54	2	1		5		Sante	9		5	CHU CAMPUS	2	2	0		0		1	2	2	2	2	1	0	0	HOPITAL	1	0	0	0	0	1	1	0	1	0	1	0	1	0	0	0	0	0	0
16	2020-04-23	SRAS0037	CHU CAMPUS	AGGI	37	1	1		5		Sante	9		5	CHU CAMPUS	3	2	0		0		1	4	2	2	2	1	0	1	HOPITAL	1	0	0	0	0	0	1	0	1	0	1	0	0	0	0	0	1	0	0
17	2020-04-23	SRAS0038	CHU CAMPUS	AGGI	38	1	1		5		Sante	9		5	CHU CAMPUS	2	3	0		0		1	20	1	6	6	1	0	0	HOPITAL	1	0	0	0	0	1	1	0	1	0	1	0	1	0	0	0	0	0	0
15	2020-04-23	SRAS0039	CHU CAMPUS	AGGI	54	2	1		5		Sante	3		5	CHU CAMPUS	2	1	0		0		1	9	9	4	4	1	1	0	HOPITAL	1	0	0	0	0	0	1	0	1	0	1	0	1	0	0	0	0	0	0
14	2020-04-23	SRAS0040	CHU CAMPUS	AGGI	51	2	1		5		Sante	9		5	CHU CAMPUS	4	2	0		0		1	8	3	3	3	1	0	0	HOPITAL	1	0	0	0	0	1	1	0	1	0	1	0	1	0	0	0	0	0	0
4	2020-04-23	SRAS0041	CHU CAMPUS	OCTA	50	2	1		5		Sante	9	TCHNICIEN DE SURFACE	5	CHU CAMPUS	2	0	0		0		1	10	0	16	2	1	1	1		1	0	0	0	0	1	1	1	0	0	1	0	1	0	0	0	0	0	0
32	2020-04-24	SRAS2002	CHU SO	AGGI	40	1	1		5		Sante	9	GARDE MALADE	5	CHU SO	1	2	0		0		1	15	5	2	1	1	1	1		1	0	0	0	0	1	1	1	0	0	1	0	1	0	0	0	0	0	0
32	2020-04-24	SRAS2003	CHU-SO	OCTA	38	1	1		5		Sante	9	GARDE MALADE	5	CHU-SO	2	2	0		0		1	50	50	7	4	1	1	1	HOPITAL	1	0	0	0	0	1	1	0	1	0	1	0	1	0	0	0	0	0	0
57	2020-04-24	SRAS2004	CHU SO	AGGI	40	1	1		5		Sante	1		5	CHU SO	2	3	1		0		1	8	8	6	5	1	1	0	HOPITAL	1	0	0	0	0	1	1	0	1	0	1	0	1	0	0	0	0	0	0
54	2020-04-24	SRAS2005	CHU SO	AGGI	38	2	1		5		Sante	9	GARDE MALADE	5	CHU SO	2	2	0		0		1	12	7	7	7	1	1	0	HOPITAL	1	0	0	0	0	0	1	0	1	0	1	0	1	0	0	0	0	0	0
55	2020-04-24	SRAS2006	CHU SO	AGGI	25	2	1		5		Sante	3		5	CHU SO	1	3	0		0		1	5	1	1	1	1	1	1	HOPITAL	1	0	0	0	1	1	1	0	1	0	1	0	1	0	0	0	0	0	0
60	2020-04-24	SRAS2007	CHU SO	AGGI	48	1	1		5		Sante	9	GARDE MALADE	5	CHU SO	2	2	0		0		9	6		0	0	1	1	0		1	0	0	0	0	1	1	0	1	0	1	0	1	0	0	0	0	0	0
52	2020-04-24	SRAS2008	CHU SO	AGGI	58	1	1		5		Sante	9	GARDE MALADE	5	CHU SO	2	1	0		0		1	5	0	5	4	1	1	1		1	0	0	0	0	1	1	0	1	0	1	0	1	0	0	0	0	0	0
58	2020-04-24	SRAS2009	CHU SO	AGGI	41	2	1		5		Sante	3		5	CHU SO	2	3	0		0		1	7	7	7	5	1	1	1	HOPITAL	1	0	0	0	0	1	1	0	0	1	1	0	1	0	0	0	0	0	0
58	2020-04-24	SRAS2010	CHU SO	OCTA	23	1	1		5		Sante	3		5	CHU SO	1	3	0		0		1	3	3	7	2	1	1	1		1	0	0	0	0	1	1	0	1	0	1	0	1	0	0	0	0	0	0
55	2020-04-24	SRAS2011	CHU SO	OCTA	35	2	1		5		Sante	9	AIDE SOIGNANTE	5	CHU SO	1	2	0		0		1	10	1	15	2	1	1	1		1	0	0	0	0	1	1	0	1	0	1	0	0	0	1	1	0	0	0
54	2020-04-24	SRAS2012	CHU SO	OCTA	38	2	1		5		Sante	9	GARDE MALADE	5	CHU SO	2	2	0		0		1	3	0	6	2	1	1	1	HOPITAL	1	0	0	0	0	1	1	0	1	0	1	0	1	0	0	0	0	0	0
59	2020-04-24	SRAS2013	CHU SO	OCTA	40	1	1		5		Sante	1		5	CHU SO	1	3	0		0		1	0	0	6	6	1	1	1		1	0	0	0	0	1	1	0	1	0	1	0	1	0	0	0	0	0	0
60	2020-04-24	SRAS2014	CHU SO	OCTA	57	2	1		5		Sante	9	GARDE MALDE	5	CHU SO	1	2	0		0		1	30	12	12	12	1	1	0		1	0	0	0	0	1	1	1	1	0	1	0	0	0	1	0	1	0	0
36	2020-04-24	SRAS2015	CHU SO	AGGI	29	2	2	CAMEROUNAISE	5		Sante	1		5	CHU SO	2	3	0		0		0	50	50	1	1	1	1	1	HOPITAL	1	0	0	0	0	1	1	0	1	0	1	0	1	0	0	0	0	0	0
40	2020-04-24	SRAS2016	CHU SO	AGGI	40	2	1		5		Sante	9	GARDE MALADE	5	CHU SO	2	2	0		0		1	5	5	24	1	1	1	1	HOPITAL	1	0	0	0	0	1	1	0	1	0	1	0	1	0	0	0	0	0	0
48	2020-04-24	SRAS2017	CHU-SO	OCTA	43	2	1		5		Sante	1		5	CHU SO	2	3	0		0		1	10	80	7	2	1	1	0		1	0	0	0	0	1	1	0	1	0	1	0	1	0	0	0	0	0	0
39	2020-04-24	SRAS2018	CHU SO	AGGI	34	2	1		5		Sante	4		5	CHU SO	2	3	0		0		1	10	10	15	5	1	1	1	HOPITAL	1	0	0	0	0	1	1	0	1	0	1	0	1	0	0	0	0	0	0
53	2020-04-24	SRAS2019	CHU SO	AGGI	43	2	1		5		Sante	9	GARDE MALADE	5	CHU SO	2	2	0		0		1	8	5	15	5	1	1	1	HOPITAL	1	0	0	0	0	0	1	0	1	1	1	0	1	0	0	0	0	0	0
36	2020-04-24	SRAS2020	CHU-SO	OCTA	38	1	1		5		Sante	9	GARDE MALADE	5	CHU SO	2	2	0		0		1	12	2	5	5	1	1			1	0	0	0	0	1	1	1	1	0	1	0	1	0	0	0	0	0	0
56	2020-04-24	SRAS2021	CHU SO	AGGI	54	1	1		5		Sante	9	GARDE MALADE	5	CHU SO	2	1	0		0		1	7	3	11	3	1	1	0	HOPITAL	1	0	0	0	0	1	1	0	1	0	1	0	1	0	0	0	0	0	0
38	2020-04-24	SRAS2022	CHU-SO	OCTA	41	1	1		5		Sante	1		5	CHU SO	1	3	0		0		1	25	7	7	7	1	1	0	RESEAUX SOCIAUX	1	0	0	1	0	1	1	0	1	0	1	0	0	1	0	1	0	1	0
47	2020-04-24	SRAS2023	CHU-SO	OCTA	34	1	1		5		Sante	9	ORTHOPONISTE	5	CHU SO	2	3	0		0		0	10	5	5	2	1	1	1		1	0	0	0	0	1	1	1	1	0	1	0	1	0	0	0	0	0	0
34	2020-04-24	SRAS2024	CHU SO	AGGI	41	2	1		5		Sante	2		5	CHU SO	2	3	0		0		1	0	0	7	2	1	1	1	HOPITAL	1	1	0	0	0	1	1	0	1	0	1	0	1	0	0	0	0	0	0
33	2020-04-24	SRAS2025	CHU SO	AGGI	45	2	1		5		Sante	4		5	CHU SO	2	2	0		0		1	6	6	6	6	1	1	0		1	0	0	0	1	0	1	0	1	0	1	0	1	0	0	0	0	0	0
50	2020-04-24	SRAS2026	KETAMEF1975	OCTA	44	2	1		5		Sante	1		5	CHU SO	2	3	0		0		1	50	12	13	3	1	1	0		1	0	0	0	0	1	1	1	1	0	1	0	1	0	0	0	0	0	0
46	2020-04-24	SRAS2027	CHU-SO	OCTA	48	2	1		5		Sante	4		5	CHU SO	2	3	0		0		1	50	0	5	6	1	1	1		1	0	0	0	0	1	1	0	1	0	1	0	1	0	0	0	0	0	0
33	2020-04-24	SRAS2028	CHU-SO	OCTA	47	2	1		5		Sante	1		5	CHU SO	2	3	0		0		0	30	10	10	10	1	1	0		1	0	0	0	1	0	1	0	1	1	1	0	1	0	0	0	0	0	0
38	2020-04-24	SRAS2029	CHU SO	AGGI	22	1	1		5		Sante	3		5	CHU SO	1	3	0		0		1	11	8	8	9	1	1	1		1	0	0	0	1	0	1	0	1	0	1	0	1	0	0	0	0	0	0
59	2020-04-24	SRAS2030	CHU SO	AGGI	54	1	1		5		Sante	9	KINE	5	CU SO	2	3	0		0		1	20	5	5	5	1	1	0	HOPITAL	1	0	0	0	0	0	1	0	0	1	1	0	1	0	0	0	0	0	0
44	2020-04-24	SRAS2031	CHU-SO	OCTA	28	1	1		5		Sante	1		5	CHU SO	1	3	0		0		1	20	0	3	1	1	1	0		1	0	0	0	1	1	1	0	1	0	1	0	1	0	0	0	0	0	0
48	2020-04-24	SRAS2032	CHU SO	AGGI	39	1	1		5		Sante	3		5	CHU SO	1	3	0		0		1	3	0	4	0	1	1	0		1	0	0	0	1	0	1	0	1	1	1	0	0	0	0	0	0	0	0
43	2020-04-24	SRAS2033	CHU-SO	OCTA	41	1	1		5		Sante	2		5	CHU SO	2	0	0		0		1	20	9	15	3	1	1	0		1	0	0	0	1	0	1	1	1	0	1	0	1	0	0	0	0	0	0
42	2020-04-24	SRAS2034	CHU SO	AGGI	44	1	1		5		Sante	9	ARCHIVISTE	5	CHU SO	2	2	0		0		1	4	2	10	3	1	1	0		1	0	0	0	0	0	1	1	1	0	1	0	0	0	1	0	0	0	0
41	2020-04-24	SRAS2035	CHU-SO	OCTA	24	2	1		5		Sante	1		5	CHU SO	1	3	0		0		1	5	3	5	0	1	1	1		0	0	0	0	0	0	0	1	1	1	1	0	0	0	1	0	0	0	0
41	2020-04-24	SRAS2036	CHU SO	AGGI	63	1	1		5		Sante	1		5	CHU SO	2	3	0		0		1	10	5	4	1	1	1	0		1	0	0	0	0	1	1	1	1	1	1	0	1	0	0	0	0	0	0
61	2020-04-24	SRAS2037	CHU SO	OCTA	60	1	1		5		Sante	9	BRANCARDIER	5	CHU SO	2	1	0		0		1	10	8	5	9	1	1	0		1	0	0	0	0	1	1	0	1	1	1	0	1	0	0	0	0	0	0
44	2020-04-24	SRAS2038	CHU SO	AGGI	48	2	1		5		Sante	4		5	CHU SO	2	3	0		0		1	21	4	3	1	1	1	0		1	0	0	0	0	0	1	0	1	0	1	0	1	0	0	0	0	0	0
45	2020-04-24	SRAS2039	CHU SO	AGGI	39	2	1		5		Sante	9	GARDE MALADE	5	CHU SO	1	1	0		0		1	8	4	4	4	1	1	0		1	0	0	0	0	0	1	1	1	0	1	0	1	0	0	0	0	0	0
35	2020-04-24	SRAS2040	CHU SO	AGGI	45	2	1		5		Sante	3		5	CHU SO	2	3	0		0		1	6	6	6	6	1	1	1	HOPITAL	1	0	0	0	1	0	1	1	1	0	1	0	0	1	1	0	0	0	0
37	2020-04-24	SRAS2041	CHU SO	AGGI	39	2	2	BENINOISE	5		Sante	1		5	CHU SO	2	3	0		0		1	45	5	5	5	1	1	1	HOPITAL	1	0	0	0	0	0	0	0	0	1	1	0	1	0	0	0	0	0	0
45	2020-04-24	SRAS2042	CHU-SO	OCTA	25	1	1		5		Sante	1		5	CHU SO	1	3	0		0		1	7	7	6	0	1	1	0		1	0	0	0	0	0	1	0	1	0	1	0	1	0	0	0	0	0	0
43	2020-04-24	SRAS2043	CHU SO	AGGI	39	2	1		5		Sante	4		5	CHU SO	2	3	0		0		1	5	5	4	1	1	1	0		1	0	0	0	0	0	1	0	1	0	1	0	1	0	0	0	0	0	0
61	2020-04-24	SRAS2044	CHU SO	AGGI	42	2	1		5		Sante	4		5	CHU SO	2	3	0		0		1	100	0	9	3	1	1	1		1	0	0	0	0	0	1	0	1	0	1	0	0	0	0	1	0	0	0
42	2020-04-24	SRAS2045	CHU-SO	OCTA	24	1	1		5		Sante	3		5	CHU SO	1	3	0		0		1	10	3	13	0	1	1	0		1	0	0	0	0	1	1	0	1	1	1	0	0	0	0	1	0	0	0
40	2020-04-24	SRAS2046	CHU-SO	OCTA	35	1	1		5		Sante	1		5	CHU SO	2	3	0		0		1	10	5	5	1	1	0	1		1	0	0	0	0	0	1	0	1	1	1	0	1	0	0	0	0	0	0
49	2020-04-24	SRAS2047	CHU SO	AGGI	37	1	1		5		Sante	1		5	CHU SO	1	3	0		0		1	7	0	9	0	1	1	0		1	0	0	0	0	0	1	0	1	1	1	0	0	0	1	0	0	0	0
56	2020-04-24	SRAS2048	CHU SO	OCTA	38	1	1		5		Sante	3		5	CHU SO	2	3	0		0		1	6	2	2	2	1	1	0		1	0	0	0	0	0	1	0	1	0	1	0	1	0	0	0	0	0	0
39	2020-04-24	SRAS2049	CHU-SO	OCTA	37	2	1		5		Sante	4		5	CHU SO	1	3	0		0		1	15	2	3	1	1	1	1		1	0	0	0	1	1	1	0	1	0	1	0	1	0	0	0	0	0	0
37	2020-04-24	SRAS2050	CHU-SO	OCTA	43	1	1		5		Sante	1		5	CHU SO	1	3	0		0		1	10	5	37	1	1	1	0		1	0	0	0	0	1	1	1	1	0	1	0	1	0	0	0	0	0	0
35	2020-04-24	SRAS2051	CHU-SO	OCTA	37	1	1		5		Sante	3		5	CHU SO	2	3	0		0		1	10	2	6	6	1	1	1	RESEAUX SOCIAUX	1	0	0	0	0	1	1	1	1	0	1	0	1	0	0	0	0	0	0
51	2020-04-24	SRAS2052	CHU SO	AGGI	55	1	1		5		Sante	9	GARDE MALADE	5	CHU SO	2	2	0		0		1	0	0	30	6	1	1	0	INTERNET	1	0	0	0	0	1	1	1	1	0	1	0	1	0	0	0	0	0	0
57	2020-04-24	SRAS2053	CHU SO	OCTA	35	2	1		9	FILLE DE SALLE	Sante	9	GARDE MALADE	5	CHU SO	1	2	0		0		1	3	0	9	9	1	1	0	RESEAU SOCIAUX	1	0	0	1	0	1	1	0	1	0	1	0	0	0	0	1	0	0	0
50	2020-04-24	SRAS2054	CHU SO	AGGI	35	1	1		5		Sante	1		5	CHU SO	2	3	0		0		1	10	4	9	5	1	1	1	RESEAUX SOCIAUX. FORMATION	1	0	0	0	0	1	1	1	0	1	1	0	1	0	0	0	0	0	0
34	2020-04-24	SRAS2055	CHU-SO	OCTA	36	1	1		5		Sante	1		5	CHU SO	2	3	0		0		1	10	2	10	3	1	1	1		1	0	0	0	0	0	1	1	1	1	1	0	1	0	0	0	0	0	0
47	2020-04-24	SRAS2056	CHU SO	AGGI	40	1	1		5		Sante	9	GARDE MALADE	5	CHU SO	1	2	0		0		1	50	5	5	5	1	1	0		1	0	0	1	0	1	1	1	1	0	1	0	1	0	0	0	0	0	0
62	2020-04-24	SRAS2057	CHU SO	OCTA	34	2	1		5		Sante	9	GARDE MALDE	5	CHU SO	2	2	0		0		1	30	6	6	6	1	1	0		1	0	0	0	1	0	0	0	1	0	1	0	1	0	0	0	0	0	0
46	2020-04-24	SRAS2058	CHU SO	AGGI	36	2	1		5		Sante	1		5	CHU SO	2	3	0		0		1	10	4	3	3	1	1	0	RESAUX SOCIAUX	1	0	0	0	0	0	1	0	1	1	1	0	1	0	0	0	0	0	0
63	2020-04-24	SRAS2059	CHU SO	OCTA	49	2	1		5		Sante	3		5	CHU SO	2	3	0		0		1	50	7	8	7	1	0	1		1	0	0	0	0	0	1	0	1	0	1	0	0	0	0	0	1	0	0
53	2020-04-24	SRAS2060	KETAMEF1975	OCTA	25	2	1		5		Sante	1		5	CHU SO		3	0		1	PATIENT CAS SUSPECT/AMIE	1	30	1	3	2	1	0	0	RESEAUX SOCIAUX	1	0	0	0	0	0	0				0		0	0	1	0	1	0	0
49	2020-04-24	SRAS2061	CHU-SO	OCTA	48	2	1		5		Sante	1		5	CHU SO		3	0		0		1	30	4	4		1	1	0		1	0	0	0	1	0	1	0	1	0	1	0	1	0	0	0	0	0	0
51	2020-04-24	SRAS2063	KETAMEF1975	OCTA	25	2	1		5		Sante	9	INTERNE	5	CHU SO	1	3	0		0		1	20	5	5	1	1	1	1		1	0	0	0	0	0	1	0	1	0	1	0	1	0	0	0	0	0	0
52	2020-04-24	SRAS2064	KETAMEF1975	OCTA	44	2	1		5		Sante	9	GARDE MALADE	5	CHU SO	2	2	0		0		1	11	1	6	1	1	1	1	HOPITAL	1	0	0	0	0	0	1	0	1	1	1	0	1	0	0	0	0	0	0
334	2020-05-07	SRAS1607	UL	OCTA	46	2	1		9	INAM	Sante					2	3	0		0		1	15	6	6	2	1	1	1		0	0	1	1	1	1	1	0	0	0	0	0	0	1	1	0	0	0	0
64	2020-04-24	SRAS3100	FSS UL	OCTA	53	1	1		4		Transport routier					2	1	0		0		1	7	7	7	5	1	1			1	0	0	1	0	0	1	1			1		0	0	0	0	0	0	0
110	2020-04-25	SRAS3001	UL	OCTA	35	1	1		4		Transport routier					1	3	0		0		1	6	6	11	0	1	1	1		1	0	0	0	0	0	0	1	0	0	1	0	1	0	0	0	0	0	0
72	2020-04-25	SRAS3002	FMMP	OCTA	34	1	1		4		Transport routier					2	2	0		0		1	4	4	24	4	1	1	1		1	0	0	0	0	1	1		1		1		0	0	0	0	0	0	0
75	2020-04-25	SRAS3003	FMMP	OCTA	39	1	1		4		Transport routier					2	2	0		0		0	8	0	6	3	1	1	0		1	0	0	0	0	1	1	0	0	1	1	0	1	0	0	0	0	0	0
73	2020-04-25	SRAS3004	FMMP	OCTA	49	1	1		4		Transport routier					2	1	0		0		1	5	5	9	5	1	0	1		1	0	0	0	0	1	1	0	0	1	1	0	1	0	0	0	0	0	0
74	2020-04-25	SRAS3005	FMMP	OCTA	39	1	1		4		Transport routier					1	2	0		0		9	6	4	29	4	1	1	0	TRAVAIL (OLE)	1	0	0	1	0	0	1	1	0	0	1	0	0	1	0	0	0	0	0
76	2020-04-25	SRAS3006	FMMP	OCTA	25	1	1		4		Transport routier					1	2	0		0		0	1	1	9	1	1	1	0		1	0	0	0	0	1	1	1	0	0	1	0	1	0	0	0	0	0	0
77	2020-04-25	SRAS3007	FMMP	OCTA	57	1	1		4		Transport routier					2	2	0		0		1	1	1	5	1	1	1	1		1	0	0	0	0	1	1	1	0	0	1	0	1	0	0	0	0	0	0
78	2020-04-25	SRAS3008	FMMP	OCTA	50	1	1		4		Transport routier					2	2	0		0		1	3	3	43	3	1	1	0		1	0	0	0	1	0	1	1	0	0	1	0	1	0	0	0	0	0	0
79	2020-04-25	SRAS3009	FMMP	OCTA	29	1	1		3		Transport routier					2	2	0		0		1	10	2	10	2	1	1	0		1	0	0	1	1	0	1	1	0	0	1	0	1	0	0	0	0	0	0
81	2020-04-25	SRAS3010	FMMP	OCTA	23	1	1		4		Transport routier					1	3	0		0		1	5	0	10	0	1	1	0		1	0	0	0	0	1	1	1	0	0	1	0	1	0	0	0	0	0	0
80	2020-04-25	SRAS3011	FMMP	OCTA	30	1	1		4		Transport routier					2	1	0		0		1	5	4	4	4	1	1	0		1	0	0	0	0	1	1	1	0	0	1	0	1	0	0	0	0	0	0
82	2020-04-25	SRAS3012	FMMP	OCTA	26	1	1		4		Transport routier					1	2	0		0		1	0	0	8	0	1	1	0		0	0	0	0	0	1	1	1	0	0	1	0	1	0	0	0	0	0	0
83	2020-04-25	SRAS3013	FMMP	OCTA	36	1	1		4		Transport routier					2	2	0		0		1	3	0	6	3	1	1	0		1	0	0	0	0	1	1	1	0	0	1	0	1	0	0	0	0	0	0
84	2020-04-25	SRAS3014	FMMP	OCTA	35	1	1		4		Transport routier					1	1	0				1	7	2	6	2	1	1	0		1	0	0	0	0	0	1	1	0	0	1	0	1	0	0	0	0	0	0
111	2020-04-25	SRAS3016	UL	OCTA	40	1	1		4		Transport routier					1	2	0		0		1	2	0	10	0	1	1	1		1	0	0	0	0	0	1	1	0	0	1	0	1	0	0	0	0	0	0
86	2020-04-25	SRAS3017	FMMP	OCTA	23	1	1		4		Transport routier					1	2	0		0		1	5	0	20	0	1	1	0		1	0	0	1	1	1	1	1	0	0	1	0	1	0	0	0	0	0	0
87	2020-04-25	SRAS3018	FMMP	OCTA	34	1	1		4		Transport routier					2	1	0		0		1	4	1	7	3	1	1	0	1AU TRAVAIL	1	0	0	0	0	0	1	1	0	0	1	0	1	0	0	0	0	0	0
88	2020-04-25	SRAS3019	FMMP	OCTA	30	1	1		4		Transport routier					2	1	1	2020-03-24	0		1	5	0	7	2	1	1	1		1	0	0	0	0	0	1	1	0	0	1	0	1	0	0	0	0	0	0
85	2020-04-25	SRAS3019	FMMP	OCTA	39	1	1		4		Transport routier					1	2	0		0		1	0	0	0		1	1	0		1	0	0	0	0	1	1	1	0	0	1	0	1	0	0	0	0	0	0
89	2020-04-25	SRAS3020	FMMP	OCTA	32	1	1		4		Transport routier					2	2	0		0		1	14	3	11	3	1	1	0	AFFICHE	1	1	0	1	1	0	1	1	1	0	1	0	1	0	0	0	0	0	0
90	2020-04-25	SRAS3023	CHU SO	AGGI	38	2	1		5		Sante	1		5	CHU SO	2	3	0		0		1	10	5	7	2	1	1	1	RESEAUX SOCIAUX, FORMATION		0	0	0	0	0	1	0	1	0	1	0	1	0	0	0	0	0	0
104	2020-04-25	SRAS3024	FSS	AGGI	40	1	1		4		Transport routier					2	2	0		0		1	6	6	12	6	1	1	1	TOGOCEL	1	0	0	0	0	1	1	1	0	0	1	0	1	0	0	0	0	0	0
68	2020-04-25	SRAS3025	FSS UL	OCTA	40	1	1		4		Transport routier					2	2	0		0		1	12	2	2	3	1	1			1	0	0	0	0	0	1	1			1		0	0	0	0	0	0	0
67	2020-04-25	SRAS3026	FSS UL	OCTA	33	1	1		4		Transport routier					2	2	0		0		1	2	2	10	2	1	1			0	0	0	0	0	0	1	1			1		0	0	0	0	0	0	0
66	2020-04-25	SRAS3027	FSS UL	OCTA	29	1	1		4		Transport routier					1	3	0		0		1	2	2	5	0	1	1			1	0	0	0	0	0	1	1			1		0	0	0	0	0	0	0
105	2020-04-25	SRAS3028	FSS	AGGI	44	1	1		4		Transport routier					2	3	0		0		1	4	4	11	4	1	1	1	RESAUX SOCIAUX	1	0	0	0	1	1	1	1	1	0	1	0	1	0	0	0	0	0	0
97	2020-04-25	SRAS3029	FSS	AGGI	40	1	2	BENINOISE	4		Transport routier					2	2	0		0		1	10	0	30	6	1	1	1	RESEAUX SOCIAUX	0	0	0	0	0	0	0	1	0	0	1	0	1	0	0	0	0	0	0
99	2020-04-25	SRAS3030	FSS	AGGI	28	1	1		4		Transport routier					2	2	0		0		1	20	0	30	0	1	1	0		0	0	0	0	0	1	1	1	0	0	1	0	1	0	0	0	0	0	0
101	2020-04-25	SRAS3031	FSS	AGGI	42	1	1		4		Transport routier					1	3	0		0		1	40	7	8	3	1	0	1		1	0	0	0	0	0	0	0	0	0	0	0	1	0	0	0	0	0	0
100	2020-04-25	SRAS3032	FSS	AGGI	50	1	1		4		Transport routier					1	2	0		0		1	50	0	4	0	1	0	1		1	0	1	0	0	1	1	1	0	0	1	0	1	0	0	0	0	0	0
103	2020-04-25	SRAS3033	FSS	AGGI	38	1	1		4		Transport routier					2	2	0		0		9	40	5	10	2	1	1	0		1	0	0	0	0	0	1	1	0	0	1	0	1	0	0	0	0	0	0
93	2020-04-25	SRAS3034	FSS	AGGI	43	1	1		4		Transport routier					1	2	0		0		0	30	15	21	0	1	1	1		1	0	0	1	0	1	1	1	0	0	1	0	1	0	0	0	0	0	0
94	2020-04-25	SRAS3035	FSS	AGGI	45	1	1		4		Transport routier					2	2	0		0		1	40	15	10	4	1	1	0	WHTASAP	1	0	0	1	0	0	1	1	0	0	1	0	1	0	0	0	0	0	0
95	2020-04-25	SRAS3036	FSS	AGGI	25	1	1		4		Transport routier					2	2	0		0		0	50	15	95	3	1	1	0		0	0	0	1	0	0	0	1	0	0	1	0	0	0	1	0	0	0	0
102	2020-04-25	SRAS3037	FSS	AGGI	45	1	1		4		Transport routier					2	2	0		0		1	20	5	20	4	1	1	1		1	0	0	0	0	0	1	1	0	0	1	0	1	0	0	0	0	0	0
20	2020-04-24	SRAS2086	BIASSA	OCTA	42	1	1		5		Sante	9	COMPTABILITE	2		2	3	0		0		1	4	4	27	4	1	1	0		1	0	0	0	1	1	1	0	1	0	1	0	1	0	0	0	0	0	0
91	2020-04-25	SRAS3039	FSS	AGGI	26	1	1		4		Transport routier					1	3	0		0		1	40	4	20	4	1	1	0	SENSIBILISATION	1	0	0	0	0	0	1	1	0	0	1	0	0	0	0	0	0	0	0
92	2020-04-25	SRAS3040	FSS	AGGI	30	1	1		4		Transport routier					2	3	0		0		1	4	4	11	3	1	1	1	RESEAUX SOCIAUX	1	0	0	0	0	0	0	1	0	0	1	1	1	0	0	0	0	0	0
109	2020-04-25	SRAS3041	UL	OCTA	39	1	1		4		Transport routier					1	2	0		0		1	4	4	0	0	1	1	1		1	0	0	0	0	0	0	1	0	0	1	0	1	0	0	0	0	0	0
108	2020-04-25	SRAS3042	UL	OCTA	34	1	1		4		Transport routier					2	2	0		0		1	10	10	11	3	1	1	1		1	0	0	0	0	0	0	1	0	0	1	0	1	0	0	0	0	0	0
107	2020-04-25	SRAS3043	UL	OCTA	45	1	1		4		Transport routier					2	0	0		0		1	16	16	15	1	1	1	1		1	0	0	0	0	0	0	1	0	0	1	0	1	0	0	0	0	0	0
106	2020-04-25	SRAS3044	UL	OCTA	53	1	1		4		Transport routier					2	1	0		0		1	50	5	3	3	1	1	1		1	0	0	0	0	0	0	1	0	0	1	0	1	0	0	0	0	0	0
105	2020-04-25	SRAS3045	UL	OCTA	50	1	1		5		Sante	1		5	FSS	2	3	0		0		1	30	20	2	0	1	1	1		1	0	0	0	0	1	1	1	1	1	1	0	1	0	0	0	0	0	0
104	2020-04-25	SRAS3046	UL	OCTA	35	1	1		4		Transport routier					2	3	0		0		1	8	8	7	0	1	1	1		1	0	0	0	0	0	0	1	0	0	1	0	0	0	1	0	0	0	0
103	2020-04-25	SRAS3047	UL	OCTA	38	1	1		4		Transport routier					2	2	0		0		1	14	0	8	1	1	1	0		1	0	0	0	0	0	0	1	0	0	1	0	1	0	0	0	0	0	0
102	2020-04-25	SRAS3048	UL	OCTA	22	1	1		4		Transport routier					2	2	0		0		1	4	4	20	1	1	1	1		1	0	0	0	0	0	0	1	0	0	1	0	1	0	0	0	0	0	0
101	2020-04-25	SRAS3049	UL	OCTA	52	1	1		4		Transport routier					2	0	0		0		1	5	3	22	4	1	1	1		1	0	0	0	0	0	0	1	0	0	1	0	1	0	0	0	0	0	0
100	2020-04-25	SRAS3050	UL	OCTA	31	1	1		4		Transport routier						0	0		0		1	10	0	5	2	1	1	1		1	0	0	0	0	0	0	1	0	0	1	0	1	0	0	0	0	0	0
99	2020-04-25	SRAS3051	UL	OCTA	36	1	1		4		Transport routier					1	2	0		0		1	5	0	7	0	1	1	1		1	0	0	0	0	0	0	1	0	0	1	0	1	0	0	0	0	0	0
98	2020-04-25	SRAS3052	UL	OCTA	36	1	1		4		Transport routier						0	0		0		1	15	10	19	2	1	1	1		1	0	0	0	0	0	1	1	0	0	1	0	1	0	0	0	0	0	0
97	2020-04-25	SRAS3053	UL	OCTA	37	1	1		4		Transport routier					2	2	0		0		1	5	0	5	5	1	1	1		1	0	0	0	0	0	0	1	0	0	1	0	1	0	0	0	0	0	0
96	2020-04-25	SRAS3054	UL	OCTA	36	1	1		4		Transport routier					2	2	0		0		1	5	2	15	2	1	1	1		1	0	0	0	0	0	0	1	0	0	1	0	1	0	0	0	0	0	0
95	2020-04-25	SRAS3055	UL	OCTA	53	1	1		4		Transport routier					2	1	0		0		1	20	0	12	4	1	1	1		1	0	0	0	0	0	0	1	0	0	1	0	1	0	0	0	0	0	0
94	2020-04-25	SRAS3056	UL	OCTA	36	1	1		4		Transport routier					2	2	0		0		1	10	10	27	5	1	1	0		1	0	0	0	0	0	1	1	0	0	1	0	1	0	0	0	0	0	0
93	2020-04-25	SRAS3057	UL	OCTA	42	1	1		4		Transport routier					1	1	0		0		1	20	10	20	0	1	1	1		1	0	0	0	0	0	0	1	0	0	1	0	1	0	0	0	0	0	0
92	2020-04-25	SRAS3058	UL	OCTA	36	1	1		4		Transport routier					2	1	0		0		1	15	10	21	0	1	1	1		1	0	0	0	0	0	1	1	0	0	1	0	1	0	0	0	0	0	0
91	2020-04-25	SRAS3059	UL	OCTA	42	1	1		4		Transport routier						0	0		0		1	20	20	16	2	1	1	1		1	0	0	0	0	0	0	1	0	0	1	0	1	0	0	0	0	0	0
90	2020-04-25	SRAS3060	UL	OCTA	27	1	1		4		Transport routier					1	2	0		0		1	50	50	7	0	1	1	1			0	0	0	0	0	0	1	0	0	1	0	1	0	0	0	0	0	0
74	2020-04-25	SRAS3062	FSS	AGGI	25	1	1		5		Sante	9	INTERNE	5	CHU SO	1	3	1	2020-03-12	0		9	20	10	1	1	1	1	1		1	0	0	0	1	0	1	1	1	1	1	0	1	0	0	0	0	0	0
73	2020-04-25	SRAS3063	FSS	AGGI	31	1	2	BENINOISE	4		Transport routier					1	1	0		0		1	0	0	0	0	1	1	1		1	0	0	0	0	0	1	1	1	0	1	0	1	0	0	0	0	0	0
72	2020-04-25	SRAS3064	FSS	AGGI	42	1	1		4		Transport routier					1	1	0		0		1	4	3	3	3	1	1	1		1	0	0	0	0	1	1	1	1	0	1	0	1	0	0	0	0	0	0
71	2020-04-25	SRAS3065	FSS	AGGI	28	1	1		4		Transport routier					1	2	0		0		1	0	0	0	0	1	1	1		1	0	0	0	0	0	1	1	0	0	1	0	1	0	0	0	0	0	0
70	2020-04-25	SRAS3066	FSS	AGGI	44	1	1		4		Transport routier					2	2	0		0		1	7	7	4	4	1	1	1		1	0	0	0	0	1	1	1	0	0	1	0	1	0	0	0	0	0	0
69	2020-04-25	SRAS3067	FSS	AGGI	36	1	1		4		Transport routier					2	2	0		0		9	0	0	5	0	1	1	1		1	0	0	0	0	0	1	1	1	0	1	0	1	0	0	0	0	0	0
68	2020-04-25	SRAS3068	FSS	AGGI	38	1	1		4		Transport routier					2	2	0		0		1	6	3	4	4	1	1	1		1	0	0	0	0	1	1	1	1	0	1	0	0	0	0	0	0	0	0
67	2020-04-25	SRAS3069	FSS	AGGI	35	1	2	BENINOISE	4		Transport routier					4	2	0		0		0	1	1	7	1	1	1	0		0	0	0	0	0	1	1	1	0	0	1	0	1	0	0	0	0	0	0
66	2020-04-25	SRAS3070	FSS	AGGI	39	1	1		4		Transport routier					2	2	0		0		1	6	6	11	6	1	1	1		1	0	0	0	0	0	1	1	1	0	1	0	1	0	0	0	0	0	0
65	2020-04-25	SRAS3071	FSS	AGGI	31	1	1		4		Transport routier					1	3	0		0		1	2	0	2	2	1	1	1		1	0	0	0	0	1	1	1	0	0	1	0	1	0	0	0	0	0	0
64	2020-04-25	SRAS3072	FSS	AGGI	32	1	1		4		Transport routier					1	3	0		0		9	0	0	0	0	1	1	1		1	0	0	0	0	1	1	1	0	1	1	0	1	0	0	0	0	0	0
63	2020-04-25	SRAS3073	FSS	AGGI	48	1	1		4		Transport routier					2	1	0		0		9	16	10	16	10	1	1	1		1	0	0	0	0	1	1	1	0	0	1	0	1	0	0	0	0	0	0
62	2020-04-25	SRAS3074	FSS	AGGI	43	1	1		4		Transport routier					1	2	0		0		1	40	5	15	5	1	1	1		0	0	0	0	0	0	1	1	0	0	1	0	1	0	0	0	0	0	0
111	2020-04-25	SRAS3075	FSS	AGGI	40	1	1		4		Transport routier					2	1	0		0		1	15	3	12	1	1	1	1		1	1	0	0	0	1	1	1	1	1	1	0	1	0	0	0	0	0	0
110	2020-04-25	SRAS3076	FSS	AGGI	44	1	1		4		Transport routier					2	3	0		0		1	10	0	10	4	1	1	1		1	0	0	0	0	1	1	1	0	0	1	0	1	0	0	0	0	0	0
109	2020-04-25	SRAS3077	FSS	AGGI	36	1	1		4		Transport routier					1	2	0		0		1	3	1	10	1	1	1	1		1	0	0	0	0	1	1	1	0	0	1	0	1	0	0	0	0	0	0
108	2020-04-25	SRAS3078	FSS	AGGI	26	1	1		4		Transport routier					1	2	0		0		1	10	0	15	1	1	1	1		1	0	0	0	1	1	1	1	1	0	1	0	1	0	0	0	0	0	0
107	2020-04-25	SRAS3079	FSS	AGGI	24	1	1		4		Transport routier					1	2	0		0		0	15	7	7	1	1	1	1		1	0	0	0	0	1	1	1	0	0	1	0	1	0	0	0	0	0	0
106	2020-04-25	SRAS3080	FSS	AGGI	25	1	1		4		Transport routier					1	2	0		0		1	2	2	2	2	1	1	1		1	0	0	0	0	0	1	1	1	1	1	0	1	0	0	0	0	0	0
71	2020-04-25	SRAS3081	FSS UL	OCTA	30	1	1		4		Transport routier					4	2	0		0		1	3	0	11	0	1	1			1	0	0	0	0	0	0	1			1		0	0	0	0	0	0	0
69	2020-04-25	SRAS3082	FSS UL	OCTA	36	1	1		4		Transport routier					2	2	0		0		1	8	0	7	1	1	1			1	0	0	0	0	0	1	1			1		0	0	0	0	0	0	0
70	2020-04-25	SRAS3083	FSS UL	OCTA	40	1	1		4		Transport routier					2	3	0		0		0	7	4	29	5	1	1			1	0	0	0	0	0	1	1			1		0	0	0	0	0	0	0
75	2020-04-25	SRAS3084	FSS	AGGI	38	1	1		4		Transport routier					2	2	0		0		1	6	3	2	4	1	1	0		1	0	0	1	0	0	1	1	0	0	1	0	0	0	1	0	0	0	0
76	2020-04-25	SRAS3085	FSS	AGGI	34	1	1		4		Transport routier					2	2	0		0		1	20	10	10	1	1	1	0		1	0	0	0	0	0	0	1	0	0	1	0	0	0	1	0	1	0	0
77	2020-04-25	SRAS3086	FSS	AGGI	28	1	1		4		Transport routier					1	3	0		0		1	10	10	7	0	1	1	0		1	0	0	0	0	0	1	1	0	0	1	0	1	0	0	0	0	0	0
78	2020-04-25	SRAS3087	FSS	AGGI	42	1	1		4		Transport routier					2	2	0		0		1	2	2	5	2	1	1	0		1	0	0	0	0	0	1	1	0	0	1	0	1	0	0	0	0	0	0
79	2020-04-25	SRAS3088	FSS	AGGI	51	1	1		4		Transport routier					2	2	0		0		1	13	3	4	2	1	1	0		1	0	0	0	0	0	1	1	0	0	1	0	1	0	0	0	0	0	0
80	2020-04-25	SRAS3089	FSS	AGGI	37	1	1		4		Transport routier					2	2	0		0		1	2	0	8	0	1	1	0		1	0	0	0	0	0	1	1	1	0	1	0	1	0	0	0	0	0	0
81	2020-04-25	SRAS3090	FSS	AGGI	40	1	1		4		Transport routier					2	2	0		0		1	2	2	12	2	1	1	0		1	0	0	0	0	0	1	1	0	0	1	0	1	0	0	0	0	0	0
82	2020-04-25	SRAS3091	FSS	AGGI	32	1	1		4		Transport routier					2	1	0		0		1	3	3	7	3	1	1	0		0	0	0	0	0	0	1	1	0	0	1	0	1	0	0	0	0	0	0
83	2020-04-25	SRAS3092	FSS	AGGI	35	1	1		4		Transport routier					2	3	0		0		1	6	6	14	5	1	1	0		1	0	0	1	0	0	1	1	0	0	1	0	0	1	1	0	0	0	0
84	2020-04-25	SRAS3093	FSS	AGGI	33	1	1		4		Transport routier					2	2	0		0		1	6	6	10	2	1	1	0		1	0	0	0	0	0	1	1	1	1	1	0	1	0	0	0	0	0	0
85	2020-04-25	SRAS3094	FSS	AGGI	28	1	1		4		Transport routier					2	2	0		0		9	1	1	11	2	1	1	0		1	0	0	0	0	0	1	1	0	0	1	0	1	0	0	0	0	0	0
86	2020-04-25	SRAS3095	FSS	AGGI	35	1	1		4		Transport routier					2	2	0		0		1	3	3	15	2	1	1	0		1	0	0	0	0	0	1	1	0	0	1	0	1	0	0	0	0	0	0
87	2020-04-25	SRAS3096	FSS	AGGI	36	1	1		4		Transport routier					2	1	0		0		1	2	2	15	2	1	1	0		0	0	0	0	0	0	1	1	0	0	1	0	1	0	0	0	0	0	0
88	2020-04-25	SRAS3097	FSS	AGGI	40	1	1		4		Transport routier					2	0	0		0		1	1	1	6	1	1	1	0		1	0	0	0	0	0	1	1	0	0	1	0	0	0	1	0	0	0	0
89	2020-04-25	SRAS3098	FSS	AGGI	43	1	1		4		Transport routier					2	2	0		0		9	10	3	10	1	1	1	0		1	0	0	1	0	0	1	1	0	0	1	0	1	0	0	0	0	0	0
65	2020-04-25	SRAS3099	FSS UL	OCTA	23	1	1		4		Transport routier					1	0	0		0		0	5	0	2		1	1			1	0	0	0	0	0	1	1			1		0	0	0	0	0	0	0
26	2020-04-26	SRAS4001	FSS	OCTA	35	2	1		5		Sante	5		5	PHARMACIE YEMBLE	1	3	0		0		1	30	5	6	2	1	1	0	RESEAUX SOCIAUX	1	0	0	0	0	1	1	0	1	0	1	0	1	0	0	0	0	0	0
3	2020-04-26	SRAS4002	FSS	AGGI	43	2	1		5		Sante	5		5	PHARMACIE YEMBLA		2	0		0		1	10	7	9	1	1	1	0	RESAUX SOCIAUX	1	0	0	0	0	1	1	0	1	0	1	0	1	0	0	0	0	0	0
28	2020-04-26	SRAS4003	FSS	OCTA	35	2	1		5		Sante	5		5	PHARMACIE JEANNE D'ARC	1	3	0		0		1	20	1	4	1	1	0	0	RESEAUX SOXCIAUX	1	0	0	0	1	1	1	0	1	0	1	0	1	0	0	0	0	0	0
24	2020-04-26	SRAS4004	FSS	OCTA	38	2	1		5		Sante	5		5	PHARMACIE DEDALIE	1	2	0		0		1	10	8	4	4	1	1	1	RESEAUX SOCIAUX	1	0	0	0	1	1	1	1	1	0	1	0	1	0	0	0	0	0	0
3	2020-04-26	SRAS4005	FSS	OCTA	33	1	1		5		Sante	5		5	PHARMACIE EPIPHANIA	2	2	0		0		1	36	1	2	2	1	0	0	RESEAUX SOCIAUX	1	0	0	0	0	1	1	0	1	0	1	0	1	0	0	0	0	0	0
14	2020-04-26	SRAS4006	FSS	OCTA	31	2	1		5		Sante	5		5	PHARMACIE JEANNE D'ARC	1	3	0		0		1	11	3	4	4	1	1	0		1	0	0	0	1	1	1	0	1	0	1	0	1	0	0	0	0	0	0
2	2020-04-26	SRAS4007	FSS	OCTA	26	1	1		5		Sante	5		5	PHARMACIE DES ECOLES	1	3	0		0		1	2	0	5	0	1	0	1		1	0	0	0	1	0	1	1	0	1	1	0	0	0	0	1	0	0	0
5	2020-04-26	SRAS4008	FSS	AGGI	27	2	1		5		Sante	5		5	PHARMACIE 2000	1	3	0		0		1	0	0	12	0	1	1	0	RESAUX SOCIAUX	1	0	0	0	1	1	1	0	1	0	1	0	1	0	0	0	0	0	0
9	2020-04-26	SRAS4009	FSS	AGGI	31	2	1		5		Sante	5		5	PHARMACIE TCHEP'SON	1	3	0		0		1	13	6	1	1	1	1	1		1	0	0	0	0	1	1	1	1	0	1	0	1	0	0	0	0	0	0
1	2020-04-26	SRAS4010	FSS	AGGI	39	2	1		5		Sante	5		5	PHARMACIE YEMBLA	2	2	0		0		1	3	3	5	3	1	1	0		1	0	0	1	1	1	1	0	1	0	1	0	1	0	0	0	0	0	0
5	2020-04-26	SRAS4011	FSS	OCTA	25	2	1		5		Sante	5		5	PHARMACIE 2000	1	3	0		0		1	7	7	7	7	1	1	0		1	0	0	0	1	0	1	0	1	0	1	0	1	0	0	0	0	0	0
4	2020-04-26	SRAS4012	FSS	OCTA	32	1	1		5		Sante			5	PHARMACIE 2000	2	3	0		0		1	4	0	7	0	1	1	1	PHARMACIE	1	0	0	0	1	1	1	0	1	0	1	0	1	0	0	0	0	0	0
1	2020-04-26	SRAS4013	FMMP	OCTA	35	2	1		5		Sante	5		5	PHARMACIE JEANNE D'ARC	1	2	0		0		1	11	1	9	1	1	1	0		1	0	0	1	1	0	1	0	1	0	1	0	1	0	0	0	0	0	0
18	2020-04-26	SRAS4014	FMMP	AGGI	40	1	1		5		Sante	5		5	PHARMACIE EXCELLENCE	1	3	0		0		1	7	0	6	0	1	1	0		1	0	0	0	0	1	1	1	0	0	1	0	1	0	0	0	0	0	0
20	2020-04-26	SRAS4015	FMMP	AGGI	63	1	1		5		Sante	9	CHAUFFEUR	5	PHARMACIE JEANNE D'ARC	2	1	0		0		1	5	0	15	5	1	1	0		1	0	0	0	0	1	1	0	1	0	1	0	1	0	0	0	0	0	0
19	2020-04-26	SRAS4016	FMMP	AGGI	30	2	1		5		Sante	5		5	PHARMACIE YEMBLA	2	3	0		0		1	31	1	3	1	1	1	0	PHARMACIE	1	0	0	0	0	0	1	1	0	0	1	0	1	0	0	0	0	0	0
21	2020-04-26	SRAS4017	FMMP	AGGI	25	2	1		5		Sante	5		5	PHARMACIE EPIPHANIA	1	3	0		0		1	13	4	4	4	1	1	0		1	0	0	1	1	1	1	0	1	0	1	0	1	0	0	0	0	0	0
22	2020-04-26	SRAS4018	FMMP	AGGI	46	2	1		5		Sante	5		5	ND TRINITE	2	2	0		0		0	10	2	8	2	1	1	0		1	0	0	0	0	1	1	0	0	1	1	0	1	0	0	0	0	0	0
23	2020-04-26	SRAS4019	FMMP	AGGI	24	2	1		5		Sante	5		5	PHARMACIE EPIPHANIA	1	3	0		0		1	6	2	2	2	1	1	0		1	0	0	1	1	1	1	0	1	0	1	0	1	0	0	0	0	0	0
24	2020-04-26	SRAS4020	FMMP	AGGI	28	1	1		5		Sante	5		5	PHARMACIE DELALI	1	3	0		0		1	22	2	13	2	1	1	0		1	0	0	0	1	1	1	0	1	0	1	0	1	0	0	0	0	0	0
18	2020-04-26	SRAS4021	FSS	OCTA	29	1	1		5		Sante	5		5	PHARMACIE YEMBLA	1	3	0		0		1	40	40	8	0	1	1	1		1	0	0	0	0	1	1	0	1	0	1	0	1	0	0	0	0	0	0
17	2020-04-26	SRAS4022	FSS	OCTA	28	2	1		5		Sante	5		5	PHARMACIE EXCELLENCE	2	3	0		0		1	10		13	1	1	1	1		1	0	0	0	0	1	1	0	1	0	1	0	1	0	0	0	0	0	0
19	2020-04-26	SRAS4023	FSS	OCTA	27	2	1		5		Sante	5		5	PHARMACIE YEMBLA	1	3	0		0		1	10	8	8	0	1	1	1		1	0	0	0	0	1	1	0	1	0	1	0	1	0	0	0	0	0	0
20	2020-04-26	SRAS4024	FSS	OCTA	39	2	1		5		Sante	5		5	PHARMACIE TRINITE	2	2	0		0		1	10	10	16	2	1	1	1		1	0	0	0	0	1	1	1	0	0	1	0	1	0	0	0	0	0	0
21	2020-04-26	SRAS4025	FSS	OCTA	33	2	1		5		Sante	5		5	PHARMACIE TRINITE	2	2	0		0		1	10	10	7	3	1	1	1		1	0	0	0	1	1	1	1	0	0	1	0	1	0	0	0	0	0	0
22	2020-04-26	SRAS4026	FSS	OCTA	29	2	1		5		Sante	5		5	PHARMACIE ZOOO	1	3	0		0		1	15	10	10	0	1	1	1		1	0	0	0	0	1	1	0	1	0	1	0	1	0	0	0	0	0	0
10	2020-04-26	SRAS4027	FSS	AGGI	33	1	1		5		Sante	5		5	PHARMACIE YEMBLA	2	2	0		0		1	3	3	3	3	1	1	1		1	0	0	0	0	1	1	1	1	0	1	0	1	0	0	0	0	0	0
4	2020-04-26	SRAS4028	FSS	AGGI	31	2	1		5		Sante	5		5	TCHEP'SON	2	3	0		0		1	1	1	10	4	1	1	1		1	0	0	0	1	1	1	0	1	0	1	0	0	1	0	0	0	0	0
7	2020-04-26	SRAS4031	FSS	OCTA	38	1	1		5		Sante	5		5	PHAMACIE 2000	2	2	0		0		1	17	4	3	2	1	1	0		1	0	0	0	0	0	1	0	1	1	1	0	1	0	0	0	0	0	0
8	2020-04-26	SRAS4032	FSS	OCTA	33	2	1		5		Sante	5		5	PHARMACIE EXCELLENCE	1	3	0		0		1	18	10	10	1	1	1	0		1	0	0	0	1	0	1	0	1	1	1	0	1	0	0	0	0	0	0
9	2020-04-26	SRAS4033	FSS	OCTA	55	2	1		5		Sante	9	PHARMACIE	5	PHARMACIE YEMBLA	1	3	0		0		1	12	1	6	0	1	1	0		1	0	0	0	0	1	1	0	1	1	1	0	0	0	1	0	0	0	0
10	2020-04-26	SRAS4034	FSS	OCTA	38	1	1		5		Sante	5		5	PHARMACIE YEMBLA	2	3	0		0		1	1	1	4	1	1	1	0		1	0	0	0	0	0	1	0	1	1	1	0	1	0	0	0	0	0	0
14	2020-04-26	SRAS4036	FSS	AGGI	30	1	1		5		Sante	5		5	PHARMACIE DELALI	1	3	0		0		1	11	2	10	0	1	1	0		1	0	0	0	1	0	1	0	1	1	1	0	1	0	0	0	0	0	0
16	2020-04-26	SRAS4037	FSS	AGGI	41	1	1		5		Sante	5		5	PHARMACIE DELALI	2	2	0		0		1	23	4	8	2	1	1	0		0	0	0	0	1	0	1	0	1	1	1	0	1	0	0	0	0	0	0
15	2020-04-26	SRAS4038	FSS	AGGI	24	2	1		5		Sante	9	ETUDIANTE EN PHARMACIE	5	PHARMACIE EPIPHANIA	1	3	0		0		1	10	6	6	0	1	1	0		9	0	0	0	1	0	1	0	1	0	1	0	0	0	1	0	0	0	0
13	2020-04-26	SRAS4040	FSS	AGGI	27	2	1		5		Sante	5		5	PHARMACIE UNIVERS SANTE	1	3	0		0		1	20	5	3	1	1	1	1		1	0	0	0	1	1	1	0	1	1	1	0	1	0	0	0	0	0	0
11	2020-04-26	SRAS4041	FSS	AGGI	48	1	1		5		Sante	5		5	PHARMACIE 2000	2	2	0		0		1	4	4	4	4	1	1	1		1	0	0	0	0	1	1	0	1	1	1	0	1	0	0	0	0	0	0
12	2020-04-26	SRAS4042	FSS	AGGI	28	1	1		5		Sante	9	PHARMACIEN	5	PHARMACIE 2000	1	3	0		0		1	10	0	0	0	1	1	1		1	0	0	0	0	1	1	0	1	1	1	0	1	0	0	0	0	0	0
17	2020-04-26	SRAS4043	FSS	AGGI	28	2	2	NIGERIANNE	5		Sante	5		5	PHARMACIE JEANNE D'ARC	1	2	0		0		1	13	6	6	2	1	1	1		1	0	0	0	1	1	1	1	1	0	1	0	1	0	0	0	0	0	0
15	2020-04-26	SRAS4044	FSS	OCTA	36	1	1		5		Sante	5		5	PHARMACIE EXCELLENCE	1	3	0		0		1	10	2	2	2	1	1	1		1	0	0	0	0	1	1	1	1	0	1	0	0	0	0	1	0	0	0
12	2020-04-26	SRAS4045	FSS	OCTA	48	2	1		5		Sante	5		5	PHARMACIE JEANNE D'ARC	3	2	0		0		1	10	3	3	3	1	1	0		1	0	0	0	1	1	1	1	1	0	1	0	1	0	0	0	0	0	0
2	2020-04-26	SRAS4046	FSS	AGGI	40	1	1		5		Sante	9	PHARMACIEN	5	PHARMACIE EXCELLENCE	4	3	0		0		1	12	4	4	1	1	1	1		1	0	0	0	0	1	1	0	1	0	1	0	1	0	0	0	0	0	0
29	2020-04-26	SRAS4047	FSS	OCTA	29	2	1		5		Sante	9	PHARMACIE	5	PHAMARCIE DELALI	1	3	0		0		1	45	12	0	0	1	1	1		1	0	0	0	1	0	1	0	1	1	1	0	1	0	0	0	0	0	0
27	2020-04-26	SRAS4048	FSS	OCTA	39	2	1		5		Sante	5		5	PHARMACIE TRINITE	2	2	0		0		1	18	6	13	1	1	1	1		1	0	0	0	0	1	1	1	1	0	1	0	1	0	0	0	0	0	0
25	2020-04-26	SRAS4049	FSS	OCTA	46	1	1		9	CHAUFFEUR	Sante			5	PHARMACIE 2000	2	1	0		0		0	12	1	1	1	1	1	1		0	0	0	0	1	1	1	1	0	1	1	0	1	0	0	0	0	0	0
23	2020-04-26	SRAS4050	FSS	OCTA	22	1	1		5		Sante	5		5	PHARMACIE DELALI	1	3	0		0		0	8	0	0	0	1	1	1		1	0	0	0	0	1	1	0	1	1	1	0	1	0	0	0	0	0	0
6	2020-04-26	SRAS4066	FSS	OCTA	32	2	1		5		Sante	5		5	PHARMACIE LA GRACE	1	3	0		0		1	3	3	3	3	1	1	1		0	0	0	1	0	0	1	0	1	0	1	0	1	0	0	0	0	0	0
27	2020-04-26	SRAS4067	FMMP	AGGI	28	2	1		5		Sante	5		5	PHARMACIE UNVERS SANTE	1	3	0		0		1	14	4	4	4	1	1	0		1	0	0	0	1	1	1	0	1	0	1	0	1	0	0	0	0	0	0
28	2020-04-26	SRAS4068	FMMP	AGGI	42	1	1		5		Sante	5		5	PHARMACIE 2000	2	2	0		0		0	12	0	5	5	1	1	0		1	0	0	0	0	1	1	0	1	0	1	0	1	0	0	0	0	0	0
26	2020-04-26	SRAS4069	FMMP	AGGI	30	2	1		5		Sante	5		5	PHARMACIE DES ECOLES	1	3	0		0		1	10	3	7	3	1	0	0	INTERNET	1	0	0	0	0	1	1	0	1	0	1	0	1	0	0	0	0	0	0
25	2020-04-26	SRAS4070	FMMP	AGGI	26	1	1		5		Sante	5		5	PHARMACIE YEMBLA	1	3	0		0		1	6	0	4	0	1	1	0		1	0	0	0	0	1	1	0	1	0	1	0	1	0	0	0	0	0	0
7	2020-04-26	SRAS4089	FSS	AGGI	28	1	1		5		Sante	5		5	PHARMACIE UNIVERS-SANTE	1	3	0		0		1	1	1	9	1	1	1	1		1	0	0	0	1	1	1	1	1	1	1	0	1	0	0	0	0	0	0
8	2020-04-26	SRAS4090	FSS	AGGI	34	1	1		5		Sante	5		5	PHARMACIE TCHEP'SON	1	3	0		0		1	9	0	0	0	1	1	1		1	0	0	0	0	1	1	0	1	0	1	0	1	0	0	0	0	0	0
6	2020-04-26	SRAS4091	FSS	AGGI	23	2	1		5		Sante	5		5	TCHEP'SON	1	3	0		0		1	10	3	4	0	1	1	1	RESAUX SOCIAUX	1	0	0	0	0	1	1	0	1	0	1	0	1	0	0	0	0	0	0
16	2020-04-26	SRAS4092	FSS	OCTA	28	1	1		5		Sante	5		5	PHARMACIE DES ECOLES	1	3	0		0		1	6	0	6	0	1	1	0		1	0	0	0	0	1	1	0	1	0	1	0	1	0	0	0	0	0	0
13	2020-04-26	SRAS4093	FSS	OCTA	28	2	1		5		Sante	9	DR EN PHARMACIE	5	UNIVERS SANTE	1	3	0		0		1	50	10	4	1	1	1	1	RESAUX SOCIAUX	1	0	0	1	1	0	1	0	1	1	1	0	0	0	1	0	0	0	0
30	2020-04-26	SRAS6021	FSS	OCTA	35	2	1		9	OPS INAM	Sante					1	3	0		0		1	10	3	3	3	1	1	0		1	0	0	0	1	1	1	0	1	0	1	0	1	0	0	0	0	0	0
47	2020-04-28	SRAS	GARE AGBALEPEDO	AGGI	65	1	1		3		Transport routier					2	1	0		0		1	10		4	4	1	1	0		1	0	0	0	0	1	1	1	0	0	1	0	1	0	0	0	0	0	0
46	2020-04-28	SRAS5001	GARE AGBALEPEDO	AGGI	51	1	1		3		Transport routier					2	0	0		0		1	90	0	10	6	1	1	0		1	0	0	0	0	0	1	1	0	0	1	0	1	0	0	0	0	0	0
50	2020-04-28	SRAS5002	GARE AGBALEPEDO	AGGI	48	1	1		3		Transport routier					2	2	0		0		1	6	6	8	6	1	1	0		1	0	0	0	0	1	1	1	0	0	1	0	1	0	0	0	0	0	0
49	2020-04-28	SRAS5003	GARE AGBALEPEDO	AGGI	63	1	1		3		Transport routier					2	1	0		0		1	6	5	4	4	1	1	0			0	0	0	0	1	1	1	0	0	1	0	1	0	0	0	0	0	0
48	2020-04-28	SRAS5004	GARE AGBALEPEDO	AGGI	43	1	1		3		Transport routier					2	1	0		0		1	50	3	18	3	1	1	1		9	0	0	0	0	0	1	1	0	0	1	0	1	0	0	0	0	0	0
29	2020-04-28	SRAS5006	GARE AGBALEPEDO	AGGI	24	1	1		3		Transport routier	9	LABORATIN	5	CMS ADAKPAME	1	3	0		0		1	15	10	6	6	1	1	1	CARAVANE	1	0	0	0	0	1	1	1	1	0	1	0	1	0	0	0	0	0	0
45	2020-04-28	SRAS5007	GARE AGBALEPEDO	AGGI	45	1	1		3		Transport routier					2	2	0		0		1	10	0	6	6	1	1	0		1	0	0	0	0	1	1	1	0	0	1	0	1	0	0	0	0	0	0
34	2020-04-28	SRAS5008	GARE AGBALEPEDO	AGGI	31	1	1		4		Transport routier					1	3	0		0		1	20	3	3	3	1	1	0	RESAUX SOCIAUX	1	0	0	0	0	1	1	1	0	0	1	0	1	0	0	0	0	0	0
31	2020-04-28	SRAS5009	GARE ROUTIERE	AGGI	35	1	1		4		Transport routier					1	3	0		0		1	20	0	24	0	1	1	1		1	0	0	0	0	0	0	0	0	0	0	1	1	0	0	0	0	0	0
44	2020-04-28	SRAS5010	GARE AGBALEPEDO	AGGI	53	1	1		3		Transport routier					2	2	0				1	6	0	5	5	1	1	0		1	0	0	0	0	1	1	1	0	0	1	0	1	0	0	0	0	0	0
41	2020-04-28	SRAS5018	GARE AGBALEPEDO	AGGI	50	1	1		3		Transport routier					2	1	0		0		1	13	5	20	5	1	1	0		1	0	0	0	0	0	1	1	1	0	1	0	1	0	0	0	0	0	0
33	2020-04-28	SRAS5019	GARE AGBALEPEDO	AGGI	35	1	1		4		Transport routier					1	2	0		0		1	6	4	6	1	1	1	0		1	0	0	0	0	0	1	1	0	0	1	0	1	0	0	0	0	0	0
42	2020-04-28	SRAS5020	GARE AGBALEPEDO	AGGI	56	1	1		3		Transport routier					2	1	0		0		0	5	3	3	3	1	1	0		1	0	0	0	0	0	1	1	0	0	1	0	1	0	0	0	0	0	0
43	2020-04-28	SRAS5021	GARE AGBALEPEDO	AGGI	49	1	1		3		Transport routier					2	0	0		0		1	17	7	7	2	1	1	0		9	1	0	1	0	0	1	1	1	0	1	0	1	0	0	0	0	0	0
40	2020-04-28	SRAS5021	GARE AGBALEPEDO	AGGI	57	1	1		3		Transport routier					2	1	0		0		0	9	3	10	3	1	1	0		9	0	0	0	0	0	1	1	0	0	1	0	1	0	0	0	0	0	0
32	2020-04-28	SRAS5029	GARE AGBALEPEDO	AGGI	38	1	1		4		Transport routier					1	2	0		0		1	6	0	0	0	1	1	1		1	0	0	0	0	0	1	1	0	0	1	0	1	0	0	0	0	0	0
39	2020-04-28	SRAS5030	GARE AGBALEPEDO	AGGI	50	1	1		3		Transport routier					2	1	0		0		1	12	6	6	0	1	1	1		1	0	0	0	0	0	1	1	0	0	1	0	1	0	0	0	0	0	0
53	2020-04-28	SRAS5032	GARE AGBALEPEDO	AGGI	56	1	1		3		Transport routier					2	0	0		0		1	20	10	16	14	1	1	0		0	0	0	0	0	0	0	1	0	0	1	0	1	0	0	0	0	0	0
52	2020-04-28	SRAS5033	GARE AGBALEPEDO	AGGI	46	1	1		3		Transport routier					2	1	0		0		1	15	15	14	6	1	1	0		1	0	0	0	0	0	0	0	0	0	0	1	1	0	0	0	0	0	0
36	2020-04-28	SRAS5034	GARE AGBALEPEDO	AGGI	35	1	1		4		Transport routier					2	2	0		0		1	42	12	12	12	1	1	0		1	0	0	0	1	1	1	1	0	0	1	0	1	0	0	0	0	0	0
54	2020-04-28	SRAS5035	GARE AGBALEPEDO	AGGI	49	1	1		3		Transport routier					2	1	1	2020-04-15	0		1	0	0	19	0	1	1	0		1	0	0	0	0	1	0	1	0	0	1	0	1	0	0	0	0	0	0
55	2020-04-28	SRAS5036	GARE AGBALEPEDO	AGGI	55	1	1		3		Transport routier					2	2	0		0		1	10	10	7	7	1	1	0		1	0	0	0	0	0	1	1	0	0	1	0	1	0	0	0	0	0	0
56	2020-04-28	SRAS5037	GARE AGBALEPEDO	AGGI	54	1	1		3		Transport routier					2	1	0		0		1	13	3	16	3	1	1	0		1	0	0	0	0	1	1	1	0	0	1	0	1	0	0	0	0	0	0
37	2020-04-28	SRAS5038	FSS	AGGI	38	1	1		3		Transport routier					1	2	0		0		0	15	0	0	0	1	1	1		1	1	0	0	0	0	1	1	0	0	1	0	0	0	1	0	0	0	0
30	2020-04-28	SRAS5039	FSS	AGGI	28	2	1		5		Sante	9	INERNE EN PHARMACIE	5	FSS	1	3	1	2020-04-19			1	10	5	5	5	1	1	0		1	0	0	0	1	1	1	0	1	0	1	0	1	0	0	0	0	0	0
51	2020-04-28	SRAS5041	GARE AGBALEPEDO	AGGI	70	1	1		3		Transport routier						0	0		0		1	80	50	5	0	1	1	1		0	0	0	0	0	0	0	1	0	0	1	0	1	0	0	0	0	0	0
35	2020-04-28	SRAS5042	GARE AGBALEPEDO	AGGI	35	1	1		4		Transport routier					2	2	0		0		1	30	0	2	1	1	1	1		1	0	0	0	0	0	0	1	0	0	1	0	1	0	0	0	0	0	0
38	2020-04-28	SRAS5043		AGGI	50	1	1		3		Transport routier					2	2	0		0		1	20	4	12	4	1	1	1		1	0	0	0	0	0	1	1	0	0	1	0	1	0	0	0	0	0	0
57	2020-04-28	SRAS6006	FSS	AGGI	49	1	1		5		Sante	1		5	INAM	2	3	0		0		1	50	5	5	2	1	1	1		1	0	0	0	1	1	1	1	0	0	1	0	1	0	0	0	0	0	0
58	2020-04-28	SRAS6076	FSS	AGGI	30	2	1		5		Sante	9	AGENT INAM			2	3	0		0		1	10	5	5	5	1	1	0	SENSIBILISATION	1	0	0	0	1	0	1	0	1	0	1	0	0	1	1	1	0	0	0
83	2020-04-29	SRAS6001	FSS	AGGI	52	1	1		5		Sante	1		5	INAM	2	3	0		0		1	2	2	2	2	1	1	1		1	0	0	0	0	1	1	0	1	1	1	0	1	0	0	0	0	0	0
65	2020-04-29	SRAS6002	FSS	AGGI	26	1	1		9	AGENT OPS A INAM	Sante					1	3	0		0		9	15	7	0	0	1	1	1		1	0	0	0	1	1	1	1	1	1	1	0	1	0	0	0	0	0	0
66	2020-04-29	SRAS6003	FSS	AGGI	39	2	1		9	AGENT OPS A INAM	Sante					2	3	0		0		1	30	6	6	3	1	1	1		1	0	0	0	1	1	1	0	1	1	1	0	1	0	0	0	0	0	0
67	2020-04-29	SRAS6004	FSS	AGGI	50	2	1		9	ASSISTANTE DE DIRECTION A INAM	Sante					2	3	0		0		1	5	5	5	1	1	1	1		1	0	0	0	1	1	1	1	0	0	1	0	1	0	0	0	0	0	0
68	2020-04-29	SRAS6005	FSS	AGGI	36	2	1		9	AGENT OPS A INAM	Sante					2	3	0		0		1	6	6	6	3	1	1	1		1	0	0	0	1	1	1	1	1	1	1	0	1	0	0	0	0	0	0
69	2020-04-29	SRAS6007	FSS	AGGI	34	2	1		9	AGENT OPS A INAM	Sante					2	3	0		0		1	1	1	1	1	1	1	1		1	0	0	0	1	1	1	1	1	0	1	0	1	0	0	0	0	0	0
70	2020-04-29	SRAS6008	FSS	AGGI	31	2	1		9	AGENT OPS A INAM	Sante					2	3	0		0		1	8	8	8	1	1	1	1		1	0	0	0	1	1	1	1	1	0	1	0	1	0	0	0	0	0	0
71	2020-04-29	SRAS6009	FSS	AGGI	41	2	1		9	AGENT OPS A INAM	Sante					2	3	0		0		1	0	0	0	0	1	1	1		1	0	0	0	1	1	1	1	1	0	1	0	1	0	0	0	0	0	0
60	2020-04-29	SRAS6010	FSS	OCTA	38	2	1		9	AGENT OPS A INAM	Sante					2	3	0		0		1	1	0	8	0	1	1	1		1	0	0	0	1	1	1	0	1	0	1	0	1	0	0	0	0	0	0
65	2020-04-29	SRAS6011	FSS	OCTA	36	1	1		9	CHARGEE DES PRESTATIONS	Sante					2	3	0		0		1	40	3	3	3	1	1	1		1	0	0	0	1	1	1	0	1	1	1	0	1	0	0	0	0	0	0
73	2020-04-29	SRAS6012	FSS	AGGI	41	2	1		9	AGENT DE LIAISON A INAM	Sante					1	3	0		0		1	5	5	5	0	1	1	1		1	0	0	0	1	1	1	0	1	0	1	0	1	0	0	0	0	0	0
72	2020-04-29	SRAS6013	FSS	AGGI	36	2	1		9	AGENT CLIENTELLE A INAM	Sante					1	3	0		0		1	5	5	5	0	1	1	1		1	0	0	0	0	1	1	0	1	0	1	0	1	0	0	0	0	0	0
59	2020-04-29	SRAS6014	FSS	OCTA	40	2	1		9	AGENT D'IMMATRICULATION INAM	Sante					2	3	0		0		1	8	3	3	1	1	1	1		1	0	0	0	1	1	1	0	1	0	1	0	1	0	0	0	0	0	0
61	2020-04-29	SRAS6015	FSS	OCTA	35	1	1		9	GESTIONNAIRE DES RESSOURCES HU	Sante					2	3	0		0		1	2	2	2	2	1	1	1		1	0	0	0	1	1	1	1	1	1	1	0	1	0	0	0	0	0	0
49	2020-04-29	SRAS6016	FSS	OCTA	40	1	1		5		Sante	1		5	INAM	2	3	0		0		1	3	0	3	3	1	1	1	RESEAUX SOCIAUX	1	0	0	0	1	1	1	0	0	1	1	0	1	0	0	0	0	0	0
36	2020-04-29	SRAS6018	FSS	OCTA	34	1	1		5		Sante	2		5	INAM	2	3	0		0		1	10	1	8	1	1	1	0		1	0	0	0	0	1	1	0	1	0	1	0	1	0	0	0	0	0	0
44	2020-04-29	SRAS6019	FSS	OCTA	43	1	1		9	AGENT INAM ADMINISTRATION	Sante					2	3	0		0		1	10	0	10	1	1	1	1	RESEAUX SOCIAUX	1	0	0	0	1	1	1	0	1	0	1	0	1	0	0	0	0	0	0
43	2020-04-29	SRAS6020	FSS	OCTA	38	2	1		9	AGENT DE TRAITEMENT INAM	Sante					2	3	0		0		1	10	5	5	5	1	1	1	RESEAU SOCIAUX	1	0	0	1	1	1	1	0	1	0	1	0	1	0	0	0	0	0	0
42	2020-04-29	SRAS6022	FSS	OCTA	36	2	1		9	AGENT DE TRAITEMENT DE FACTURE	Sante					2	3	0		0		1	40	3	5	3	1	1	0	RESEAUX SOCIAUX	1	0	0	0	1	1	1	0	1	0	1	0	1	0	0	0	0	0	0
31	2020-04-29	SRAS6023	FSS	OCTA	53	2	1		9	AGENT INAM	Sante					2	3	0		0		1	10	3	3	3	1	1	0		1	0	0	0	1	1	1	1	1	1	1	0	1	0	0	0	0	0	0
45	2020-04-29	SRAS6024	FSS	OCTA	46	2	1		9	AGENT INAM	Sante					2	3	0		0		9	30	7	7	7	1	1	0	FORMATION	1	0	0	0	1	0	1	0	1	0	1	0	1	0	0	0	0	0	0
40	2020-04-29	SRAS6025	FSS	OCTA	42	2	1		9	RESSOURCE HUMAINE INAM	Sante					2	3	0		0		1	24	2	2	2	1	1	0		1	0	0	0	1	0	1	0	1	0	1	0	1	0	0	0	0	0	0
39	2020-04-29	SRAS6026	FSS	OCTA	39	2	1		9	CHARGE DE CLIENTELE INAM	Sante					2	3	0		0		1	20	4	4	4	1	1	0		1	0	0	0	1	1	1	0	1	0	1	0	1	0	0	0	0	0	0
64	2020-04-29	SRAS6027	FSS	OCTA	35	2	1		9	AGENT INAM	Sante					2	3	0		0		1	5	5	4	4	1	1	0	RESEAUW SOCIAUX	1	0	0	0	0	1	1	0	1	0	1	0	0	0	1	0	0	0	0
62	2020-04-29	SRAS6028	FSS	OCTA	47	1	1		9	CHAUFFEUR INAM	Sante					2	2	0		0		1	20	15	15	5	1	1	0	RESEAUX SOCIAUX	1	0	0	0	1	1	1	0	1	1	1	0	1	0	0	0	0	0	0
78	2020-04-29	SRAS6029	FSS	OCTA	29	2	1		9	AGENT OPS A INAM	Sante					2	3	0		0		1	3	3	3	1	1	1	1		1	0	0	0	1	1	1	1	1	1	1	0	1	0	0	0	0	0	0
80	2020-04-29	SRAS6030	FSS	OCTA	28	2	1		9	CIASSIÈRE INAM	Sante					1	3	0		0		1	20	8	10	1	1	1	1		1	0	0	0	1	1	1	0	1	0	1	0	1	0	0	0	0	0	0
79	2020-04-29	SRAS6032	FSS	OCTA	44	1	1		9	INSPECTEUR DE TRAVAIL	Sante					1	3	0		0		1	4	4	4	1	1	1	0		1	0	0	0	1	0	1	1	1	0	1	0	1	0	0	0	0	0	0
47	2020-04-29	SRAS6033	FSS	OCTA	38	2	1		9	EMPLOYE DE BUREAU INAM	Sante					1	2	0		0		1	7	5	5	0	1	0	1		1	0	1	1	1	0	1	0	1	0	1	0	0	0	1	0	0	0	0
46	2020-04-29	SRAS6034	FSS	OCTA	36	2	1		9	OPS A INAM	Sante					1	2	0		0		1	14	8	8	2	1	1	0		1	0	0	0	1	0	1	0	1	1	1	0	1	0	0	0	0	0	0
55	2020-04-29	SRAS6035	FSS	OCTA	34	1	1		9	AGENT A INAM	Sante					2	3	0		0		1	5	4	3	1	1	1	0		1	0	0	0	1	0	1	0	1	1	1	0	1	0	0	0	0	0	0
54	2020-04-29	SRAS6036	FSS	OCTA	41	2	1		9	AGENT DE SAISIE A INAM	Sante					2	3	0		0		1	2	2	5	0	1	1	0		1	0	0	0	1	0	1	0	1	0	1	0	1	0	0	0	0	0	0
53	2020-04-29	SRAS6037	FSS	OCTA	37	1	1		9	AGENT DE TRAITEMENT A INAM	Sante					1	3	0		0		1	20	5	10	1	1	1	0		1	0	0	0	1	0	1	1	1	0	1	0	1	0	0	0	0	0	0
52	2020-04-29	SRAS6038	FSS	OCTA	50	1	1		9	CADRE D'ASSURANCE A INAM	Sante					2	3	0		0		1	5	5	5	1	1	1	0		1	0	0	0	1	0	1	1	1	0	1	0	1	0	0	0	0	0	0
58	2020-04-29	SRAS6039	FSS	OCTA	34	2	1		9	ASSISTANTE PRESTATION INAM	Sante					2	3	0		0		1	17	7	3	2	1	1	0		1	0	0	0	1	0	1	1	1	0	1	0	0	0	1	0	0	0	0
64	2020-04-29	SRAS6040	FSS	AGGI	44	2	1		9	ASSISTANTE DE DIRECTION A INAM	Sante					1	3	0		0		1	2	2	4	0	1	1	0		1	0	0	0	1	0	1	1	1	1	1	0	0	0	1	0	0	0	0
63	2020-04-29	SRAS6041	FSS	AGGI	42	1	1		9	OPERATRICE DE SAISIE A INAM	Sante					2	3	0		0		1	5	1	1	0	1	1	0		1	0	0	0	1	0	1	0	1	0	1	0	1	0	0	0	0	0	0
62	2020-04-29	SRAS6042	FSS	AGGI	37	2	1		9	OPERATRICE DE SAISIE A INAM	Sante					1	3	0		0		1	5	5	5	1	1	1	0		1	0	0	1	1	0	1	0	1	0	1	0	0	0	1	0	0	0	0
61	2020-04-29	SRAS6043	FSS	AGGI	29	2	1		9	AGENT DE MAITRISE A INAM	Sante					1	3	0		0		1	3	3	4	0	1	1	0		1	0	0	0	1	0	1	0	1	1	1	0	0	0	1	0	0	0	0
60	2020-04-29	SRAS6044	FSS	AGGI	31	2	1		9	CHARGE DE RECOUVREMENT INAM	Sante					1	3	0		0		1	2	0	16	0	1	1	0		1	0	0	0	1	0	1	0	1	0	1	0	1	0	0	0	0	0	0
96	2020-04-25	SRAS3038	FSS	AGGI	26	1	1		4		Transport routier					2	2	0		0		9	5	2	15	4	1	1	1		1	0	0	0	0	1	1	1	0	0	1	0	1	0	0	0	0	0	0
82	2020-04-29	SRAS6046	FMMP	AGGI	42	1	1		5		Sante	1		5	INAM	2	3	0		0		1	4	4	4	4	1	1	0		1	0	0	0	0	1	1	0	1	0	1	0	1	0	0	0	0	0	0
81	2020-04-29	SRAS6047	FMMP	AGGI	40	1	1		5		Sante	1		5	INAM	2	3	0		0		0	4	3	1	1	1	1	0		1	0	0	0	0	1	1	0	1	0	1	0	1	0	0	0	0	0	0
80	2020-04-29	SRAS6048	FMMP	AGGI	44	2	1		5		Sante	9	AGENT DE TRAITEMENT DE FACTURE	5	INAM	2	3	0		0		1	5	5	5	5	1	1	0	MEDECIN DU TRAVAIL	1	0	0	0	1	1	1	0	1	0	1	0	1	0	0	0	0	0	0
79	2020-04-29	SRAS6049	FMMP	AGGI	44	1	1		5		Sante	9	OPS	5	INAM	2	3	0		0		1	20	5	6	9	1	1	0		1	0	0	0	1	1	1	0	1	0	1	0	1	0	0	0	0	0	0
78	2020-04-29	SRAS6050	FMMP	AGGI	36	2	1		5		Sante	9	FACTURATION	5	INAM	1	3	0		0		1	43	3	13	3	1	1	0		1	0	0	0	1	1	1	0	1	0	1	0	1	0	0	0	0	0	0
77	2020-04-29	SRAS6051	FMMP	AGGI	33	1	1		5		Sante	9	CHEF D'EQUIPE	5	INAM	2	3	0		0		1	31	1	4	1	1	1	0		1	0	0	0	1	0	1	0	1	0	1	0	1	0	0	0	0	0	0
76	2020-04-29	SRAS6052	FMMP	AGGI	34	2	1		9	AGENT DE TRAITEMENT DE FACTURE	Sante					2	3	0		0		1	6	6	6	6	1	1	0		1	0	0	0	1	1	1	0	1	0	1	0	1	0	0	0	0	0	0
75	2020-04-29	SRAS6053	FMMP	AGGI	34	1	1		9	CHAUFFEUR A INAM	Sante					2	2	0		0		1	10	5	15	5	1	1	0		1	0	0	0	0	1	1	0	1	0	1	0	1	0	0	0	0	0	0
74	2020-04-29	SRAS6054	FSS	AGGI	28	2	1		9	OPS A INAM	Sante					1	3	0		0		1	8	4	4	4	1	1	0		1	0	0	0	1	1	1	0	1	0	1	0	1	0	0	0	0	0	0
69	2020-04-29	SRAS6055	FSS	OCTA	40	1	1				Sante	9	RESPONSABLE RESSOUCE HUMAINE	5	INAM	2	3	0		0		1	4	4	4	4	1	1	0	SENSIBILISATION INAM	1	0	0	1	1	1	1	1	1	0	1	0	1	0	0	0	0	0	0
35	2020-04-29	SRAS6056	FSS	OCTA	52	1	1				Sante	9	COORDONATEUR REGIONAL	5	INAM		3	0		0		1	30	1	1	1	1	1	1	SENSIBILISATION	1	0	0	0	1	1	1	0	1	0	1	0	1	0	0	0	0	0	0
33	2020-04-29	SRAS6058	FSS	OCTA	36	2	1		9		Sante	9	AGENT D'IMMATRICULATION	5	INAM	2	3	0		0		1	20	6	6	6	1	1	0		1	0	0	0	0	1	1	0	1	0	1	0	1	0	0	0	0	0	0
41	2020-04-29	SRAS6059	FSS	OCTA	29	2	1		9	CHARGEE DES PRESTATIONS	Sante	5		5	INAM	1	3	0		0		1	3	1	1	1	1	1	0		1	0	0	0	1	1	1	0	1	0	1	0	1	0	0	0	0	0	0
70	2020-04-29	SRAS6060	FSS	OCTA	38	1	1		9		Sante	9	AGENT DE MAITRISE	5	INAM	2	2	0		0		1	1	1	9	1	1	1	0		1	0	0	0	0	1	1	0	1	0	1	0	1	0	0	0	0	0	0
32	2020-04-29	SRAS6061	FSS	OCTA	41	1	1		5		Sante	1		5	CLINIQUE LE COEUR	2	3	0		0		1	40	0	5	2	1	1	1		1	0	0	0	1	1	1	0	1	0	1	0	1	0	0	0	0	0	0
76	2020-04-29	SRAS6062	FSS	OCTA	39	2	1		5		Sante	1		5	INAM	2	3	0		0		1	0	0	5	0	1	1	1		1	0	0	0	0	1	1	1	1	0	1	0	1	0	0	0	0	0	0
77	2020-04-29	SRAS6062	FSS	OCTA	47	1	1		5		Sante	1		5	INAM	3	3	0		0		1	1	1	1	0	1	1	0		1	0	0	0	1	0	1	0	1	0	1	0	1	0	0	0	0	0	0
75	2020-04-29	SRAS6063	FSS	OCTA	47	2	1		9	AGENT DE PRESTATION INAM	Sante					2	3	0		0		1	20	20	10	3	1	1	1		1	0	0	1	1	1	1	1	0	0	1	0	1	0	0	0	0	0	0
68	2020-04-29	SRAS6064	FSS	OCTA	32	2	1		9	OPS INAM	Sante					1	3	0		0		1	0	0	6	1	1	1	1		1	0	0	0	1	1	1	0	1	1	1	0	1	0	0	0	0	0	0
85	2020-04-29	SRAS6065	FSS	AGGI	37	1	1		5		Sante					2	3	0		0		1	40	40	4	3	1	1	1		1	0	0	1	1	1	1	1	0	0	1	0	1	0	0	0	0	0	0
84	2020-04-29	SRAS6066	FSS	AGGI	37	1	1		9	POLICIEN INAM	Sante					2	2	0		0		1	1	0	12	3	1	1	1		1	0	0	0	0	1	1	0	1	0	1	0	1	0	0	0	0	0	0
71	2020-04-29	SRAS6067	FSS	OCTA	44	1	1		9	ASSISTANT PRESTATION INAM	Sante	2				2	3	0		0		1	9	5	5	1	1	1	1		1	0	0	1	1	1	1	1	0	0	1	0	1	0	0	0	0	0	0
73	2020-04-29	SRAS6068	FSS	OCTA	29	2	1		9	OPS	Sante					1	3	0		0		1	3	3	10	3	1	1	1		1	0	0	0	1	1	1	1	0	0	1	0	1	0	0	0	0	0	0
72	2020-04-29	SRAS6069	FSS	OCTA	60	1	1		9	ASSISTANT DE DIRECTION	Sante					2	3	0		0		1	0	0	2	1	1	1	1		1	0	0	0	1	1	1	1	0	0	1	0	1	0	0	0	0	0	0
74	2020-04-29	SRAS6070	FSS	OCTA	29	1	1		9	CHAFFEUR	Transport routier					2	2	0		0		1	1	1	4	0	1	1	1		1	0	0	0	1	1	1	1	0	0	1	0	1	0	0	0	0	0	0
66	2020-04-29	SRAS6071	FSS	OCTA	29	1	1		9	OPS INAM	Sante					1	3	0		0		1	6	0	4	0	1	1	1		1	0	0	0	1	1	0	1	0	0	1	0	1	0	0	0	0	0	0
34	2020-04-29	SRAS6072	FSS	OCTA	36	2	1		9	AGENT DE SAISIE INAM	Sante					2	3	0		0		1	3	0	4	3	1	1	1		1	0	0	0	1	1	1	0	1	0	1	0	1	0	0	0	0	0	0
38	2020-04-29	SRAS6073	FSS	OCTA	38	2	1		9		Sante	9	AGENT DE LISON	5	INAM	1	3	0		0		1	8	6	6	6	1	1	0		1	0	0	0	1	1	1	0	1	0	1	0	1	0	0	0	0	0	0
87	2020-04-29	SRAS6074	FMMP	AGGI	38	1	1		5		Sante	9	COURSSIER	5	INAM	2	3	0		0		1	3	3	3	3	1	1	0		1	0	0	1	1	1	1	0	1	0	1	0	1	0	0	0	0	0	0
86	2020-04-29	SRAS6075	FSS	AGGI	44	1	1		5		Sante					1	2	0		0		1	5	0	4	0	1	1	1		0	0	0	0	1	1	1	0	1	0	1	0	1	0	0	0	0	0	0
51	2020-04-29	SRAS6045	FSS	OCTA	37	2	1		9	SECRETAIRE A INAM	Sante					2	3	0		0		1	1	1	3	0	1	1	0		1	0	0	0	1	1	1	0	1	0	1	0	1	0	0	0	0	0	0
37	2020-04-29	SRAS6078	FSS	OCTA	27	1	1		9	AGENT INAM	Sante					1	3	0		0		1	80	10	5	0	1	1	0		1	0	0	0	1	0	1	0	1	0	1	0	0	0	0	1	0	0	0
63	2020-04-29	SRAS6079	FSS	OCTA	42	2	1		9	ASSISTANTE DE DIRECTION INAM	Sante					2	3	0		0		1	5	5	4	4	1	1	0	RESEAUX SOCIAUX	1	0	0	1	1	0	1	0	1	0	1	0	0	0	1	0	0	0	0
67	2020-04-29	SRAS6080	FSS	OCTA	33	2	1		9	OPS INAM	Sante					2	3	0		0		1	4	0	4	2	1	1	0		1	0	0	0	1	1	1	0	1	0	1	0	1	0	0	0	0	0	0
56	2020-04-29	SRAS6083	FSS	OCTA	44	2	1		9	AGENT INAM	Sante					2	3	0		0		1	3	3	6	3	1	0	0	RESEAUX SOCIAUX		0	0	0	1	1	1	0	1	0	1	0	0	0	1	0	0	0	0
48	2020-04-29	SRAS6097	FSS	OCTA	27	1	1				Sante	9	OPS	5	INAM	2	3	0		0		1	3	3	23	3	1	1	0		1	0	0	0	1	1	1	0	1	0	1	0	1	0	0	0	0	0	0
94	2020-05-02	SRAS7001	FSS	OCTA	28	1	1		5		Sante	1		5	CLINIQUE LE COEUR	1	3	0		0		1	4	3	8	0	1	1	1		1	0	0	0	0	1	1	0	1	1	1	0	1	0	0	0	0	0	0
91	2020-05-02	SRAS7002	FSS	OCTA	41	2	1		5		Sante	1		5	CLINIQUE LE COEUR	2	3	0		0		1	10	10	4	0	1	1	0		1	0	0	0	0	1	1	0	1	0	1	0	1	0	0	0	0	0	0
93	2020-05-02	SRAS7003	FSS	OCTA	32	2	1		5		Sante	3		5	CMS ATIKOUME	2	3	0		0		1	50	5	5	1	1	1	1	HOPITAL	1	0	0	0	1	0	1	0	1	1	1	0	1	0	0	0	0	0	0
92	2020-05-02	SRAS7004	FSS	OCTA	46	1	1		9	TACHERON	Informel					2	2	0		0		1	16	16	15	1	1	1	1		1	0	0	0	0	0	0	1	0	0	1	0	1	0	0	0	0	0	0
59	2020-04-29	SRAS6077	FSS	AGGI	53	2	1		9	ASSISTANT DE DIRECTION INAM	Sante					4	3	0		0		1	15	4	15	0	1	0	0	INTERNET	1	0	0	0	1	1	1	0	1	0	1	0	0	0	1	0	0	0	0
90	2020-05-02	SRAS7006	FSS	OCTA	27	2	1		5		Sante	1		5	PHARMACIE DU BOULEVARD	1	3	0		0		1	8	8	0	0	1	1	1		1	0	0	0	0	1	1	1	0	0	1	0	1	0	0	0	0	0	0
87	2020-05-02	SRAS7007	FSS	OCTA	57	2	1		5		Sante	5		5	PHARMACIE BOULEVARD	1	3	0		0		1	20	20	15	0	1	1	1		0	0	0	0	1	1	1	1	0	0	1	0	1	0	0	0	0	0	0
88	2020-05-02	SRAS7008	FSS	OCTA	33	1	1		5		Sante	5		5	PHARMACIE BOULEVARD	1	3	0		0		1	10	10	15	0	1	1	1		1	0	0	0	1	1	1	1	0	0	1	0	1	0	0	0	0	0	0
82	2020-05-02	SRAS7009	FSS	OCTA	38	1	1		5		Sante	9	PHARMACIEN	5	PHARMACIE HOPITAL	1	3	0		0		1	8	80	20	1	1	1	1		1	0	0	0	0	1	1	1	0	0	1	0	1	0	0	0	0	0	0
81	2020-05-02	SRAS7010	FSS	OCTA	42	1	1		9	AGENT DE VENTE A LA PHAMARMACI	Sante			5	PHARMACIE DU BOULEVARD	2	2	0		0		1	0	0	2	0	1	1	0		0	0	0	0	0	1	1	1	0	0	1	0	1	0	0	0	0	0	0
101	2020-05-02	SRAS7011	FSS	OCTA	39	1	1		5		Sante	1		5	CLINIQUE LE COEUR	2	3	0		0		1	10	3	2	2	1	1	0		1	0	0	0	1	1	1	0	1	1	1	0	1	0	0	0	0	0	0
100	2020-05-02	SRAS7012	FSS	OCTA	43	2	1		5		Sante	5		5	PHARMACIE AGOEGNIVE	2	3	0		0		1	16	3	3	3	1	1	0	RESAUX SOCIAUX	1	0	0	0	1	1	1	1	0	0	1	0	1	0	0	0	0	0	0
102	2020-05-02	SRAS7013	FSS	OCTA	28	1	1		5		Sante	3		5	CLINIQUE LE COEUR	2	3	0		0		1	15	3	10	3	1	0	0	RESEAUX SOCIAUX	1	0	0	0	0	1	1	1	1	0	1	0	1	0	0	0	0	0	0
98	2020-05-02	SRAS7014	FSS	OCTA	41	2	1		5		Sante	4		5	CMS ATTIKOUME	2	3	0		0		1	30	6	6	6	1	1	1		1	0	0	0	0	1	1	0	1	0	1	0	1	0	0	0	0	0	0
99	2020-05-02	SRAS7015	FSS	OCTA	34	1	1		2		Aeroportuaire/Douanier					1	0	0		0		1	0	4	4	4	1	1	0		1	0	0	0	0	0	0	1	0	0	1	0	1	0	0	0	0	0	0
96	2020-05-02	SRAS7016	FSS	OCTA	48	1	1		9	ADMINISTRATEUR	Informel					1	3	1	2020-02-28	0		1	10	3	3	3	1	1	0		1	0	0	0	0	1	1	0	1	0	1	0	1	0	0	0	0	0	0
97	2020-05-02	SRAS7017	FSS	OCTA	27	2	1		5		Sante	5		5	PHARMACIE DU BOULEVARD	2	3	0		0		1	30	2	2	2	1	1	0		1	0	0	0	1	1	1	1	0	0	1	0	1	0	0	0	0	0	0
105	2020-05-02	SRAS7018	FSS	OCTA	50	2	1		5		Sante	5		5	PHARMACIE BOULEVARD	1	2	0		0		1	2	0	10	0	1	1	1		1	0	0	0	0	1	1	1	0	0	1	0	1	0	0	0	0	0	0
95	2020-05-02	SRAS7019	FSS	OCTA	30	2	1		5		Sante	3		5	CMS ATTIKOUME	2	3	0		0		1	20	0	8	1	1	1	0		1	0	1	1	1	0	1	0	1	0	1	0	0	0	1	0	0	0	1
106	2020-05-02	SRAS7020	FSS	OCTA	26	2	1		5		Sante	9	DOCTEUR EN PHARMACIE	5	PHARMACIE DU BOULEVARD	1	3	0		0		0	10	10	10	1	1	1	0		1	0	0	0	1	0	1	1	0	0	1	0	0	0	1	0	0	0	0
135	2020-05-02	SRAS7021	FSS UL	OCTA	29	1	1		5		Sante	5		5	PHARMACIE AGOE	1	3	0		0		1	15	2	0	0	1	1	1		1	0	0	0	0	0	1	0	1	1	1	0	1	0	0	0	0	0	0
136	2020-05-02	SRAS7022	FSS UL	OCTA	28	2	1		5		Sante	5		5	PHARMACIE AGOE NYIVE	1	3	0		0		1	14	2	2	0	1	1	1		1	0	0	0	0	1	1	0	0	1	1	0	1	0	0	0	0	0	0
141	2020-05-02	SRAS7023	FSS UL	OCTA	53	1	1		5		Sante	5		5	PHARMACIE DU BOULEVARD	2	2	0		0		1	17	15	15	2	1	1	1		1	0	0	0	0	1	1	1	0	0	1	0	0	0	1	0	0	0	0
140	2020-05-02	SRAS7024	FSS UL	OCTA	36	2	1		5		Sante	5		5	PHARMACIE DU BOULEVARD	1	3	0		0		1	10	2	2	0	1	1	1		1	0	0	0	0	1	1	1	1	0	1	0	1	0	0	0	0	0	0
139	2020-05-02	SRAS7025	FSS UL	OCTA	31	1	1		5		Sante	9	BRANCARDIER	4		1	2	0		0		1	30	7	7	0	1	1	1		1	0	0	0	0	1	1	0	1	0	1	0	1	0	0	0	0	0	0
138	2020-05-02	SRAS7026	FSS UL	OCTA	34	1	1		6		Informel					1	2	0		0		1	3	0	3	3	1	1	0		1	0	0	0	0	1	1	1	0	0	1	0	1	0	0	0	0	0	0
137	2020-05-02	SRAS7027	FSS UL	OCTA	35	1	1		6		Informel					1	2	0		0		1	10	0	0	0	1	0	1		1	0	0	0	0	1	1	1	0	0	1	0	1	0	0	0	0	0	0
142	2020-05-02	SRAS7028	FSS UL	OCTA	33	1	1		9	TAILLEUR	Informel					2	2	0		0		1	2	0	2	2	1	0	1		0	0	0	0	0	1	1	1	0	0	1	0	1	0	0	0	0	0	0
143	2020-05-02	SRAS7029	FSS UL	OCTA	27	2	1		5		Sante	9	DR EN PHARMACIE	5	PHARMACIE HOPITAL	3	0	0		0		1	17	7	7	0	1	1	1		1	0	0	0	0	1	1	0	1	1	1	0	1	0	0	0	0	0	0
144	2020-05-02	SRAS7030	FSS UL	OCTA	34	1	1		5		Sante	5		5	PHARMACIE DU BOULEVARD	1	3	0		0		1	20	0	0	0	1	1	1		1	0	0	0	0	0	1	0	1	1	1	0	1	0	0	0	0	0	0
146	2020-05-02	SRAS7031	FSS UL	OCTA	36	2	1		5		Sante	5		5	PHARMACIE DU BOULEVARD	2	3	0		0		1	18	4	4	1	1	1	1		1	0	0	0	1	1	1	1	1	0	1	0	1	0	0	0	0	0	0
134	2020-05-02	SRAS7032	FSS UL	OCTA	30	2	1		5		Sante	9	SECRETAIRE CAISSIERE	4		1	3	0		0		1	2	1	1	1	1	1	1		1	0	0	0	0	1	1	1	1	0	1	0	1	0	0	0	0	0	0
127	2020-05-02	SRAS7035	FSS UL	OCTA	40	1	1		9	SECURITE CLINIQUE	Sante					2	2	0		0		1	6	3	9	3	1	1	1	INTERNET	1	0	1	1	1	1	1	0	1	0	1	0	1	0	0	0	0	0	0
111	2020-05-02	SRAS7037	FMMP	OCTA	48	2	1		5		Sante	5		5	PHARMACIE DU BOULEVARD	1	2	0		0		1	30	8	8	8	1	1			1	0	0	0	0	1	1	1			1		0	0	0	0	0	0	0
110	2020-05-02	SRAS7038	FMMP	OCTA	30	2	1		5		Sante	5		5	PHARMACIE DU BOULEVARD	1	3	0		0		1	15	5	5	5	1	1	1		1	0	0	0	0	1	1	1			1		0	0	0	0	0	0	0
107	2020-05-02	SRAS7039	FSS	OCTA	37	1	1		5		Sante	9	TCHNICIEN DE LABORAOIRE	5	HOPITAL CACAVELLI	1	3	0		1	PATIENT	1	50	0	7	0	1	1	1	INTERNET	1	1	0	0	1	1	1	0	1	0	1	0	0	0	1	1	1	0	1
123	2020-05-02	SRAS7040	FMMP	OCTA	32	1	1		5		Sante	5		5	PHARMACIE AGOE NYVE	2	3	0		0		1	8	1	0	1	1	1			1	0	0	0	1	1	1		1		1		0	0	0	0	0	0	0
122	2020-05-02	SRAS7041	FMMP	OCTA	31	1	1		5		Sante	5		5	CHU SO	2	3	0		0		1	4	1	10	1	1	1			1	0	0	0	0	1	1		1		1		0	0	0	0	0	0	0
121	2020-05-02	SRAS7042	FMMP	OCTA	46	2	1		5		Sante	9	AGENT DE SANTE	5	CMS ATTIKOUME	1	2	0		0		1	9	2	19	2	1	1			1	0	0	0	0	1	1		1		1		0	0	0	0	0	0	0
120	2020-05-02	SRAS7043	FMMP	OCTA	43	1	1		9	COLLECTEUR DE EPAM	Informel					2	2	0		0		1	21	4	5	4	1	1			0	0	0	1	0	0	1	1	1		1		0	0	0	0	0	0	0
119	2020-05-02	SRAS7044	FMMP	OCTA	33	1	1		9	MACHINISTE A LA ZONE PORTUAIRE	Informel					1	3	0		0		1	0	0	4	0	1	1			1	1	0	1	0	1	1	1			1		0	0	0	0	0	0	0
117	2020-05-02	SRAS7046	FMMP	OCTA	48	2	1		5		Sante	5		5	PHARMACIE DU BULEVARD	1	3	0		0		1	30	2	2	2	1	1			1	0	0	0	1	0	1		1		1		0	0	0	0	0	0	0
116	2020-05-02	SRAS7047	FMMP	OCTA	37	1	1		5		Sante	5		5	PHARMACI DU BOULEVARD	2	3	0		0		1	12	2	17	2	1	1			1	0	0	0	0	0	1	1	1		1		0	0	0	0	0	0	0
115	2020-05-02	SRAS7048	FMMP	OCTA	41	1	1		9	AGENT DE SECURITE CMS ATIKOUME	Sante					1	2	0		0		1	2	2	11	2	1	1			1	0	0	0	0	1	1		1		1		0	0	0	0	0	0	0
114	2020-05-02	SRAS7049	FMMP	OCTA	31	1	1		5		Sante	3		5	CMS DJIDJOLE	2	0	0		0		1	23	3	14	3	1	1			1	0	0	0	1	1	1		1		1		0	0	0	0	0	0	0
113	2020-05-02	SRAS7050	FMMP	OCTA	22	1	1		5		Sante	5		5	PHARMACIE DE L HOPITAL	1	3	0		0		1	10	0	15	0	1	1			1	0	0	0	0	1	1		1		1		0	0	0	0	0	0	0
112	2020-05-02	SRAS7051	FMMP	OCTA	33	1	1		5		Sante	1		3	CLINIQUE	2	3	1	2020-03-17	1	PATIENT	1	20	3	9	3	1	1			1	0	0	0	1	1	1	1	1		1		0	0	0	0	0	0	0
133	2020-05-02	SRAS7052	FSS UL	OCTA	40	1	1		5		Sante	9	AMBULANCIER	4		2	2	0		0		1	8	4	6	1	1	1	0		1	0	0	0	1	0	1	1	1	0	1	0	1	0	0	0	0	0	0
132	2020-05-02	SRAS7053	FSS UL	OCTA	48	1	1		5		Sante	9	MANUPULATEUR RADIO	5	CLINIQUE LE COEUR	2	3	0		0		1	10	1	1	1	1	1	0		1	0	0	0	0	0	1	1	0	1	1	0	0	0	1	0	0	1	0
131	2020-05-02	SRAS7054	FSS UL	OCTA	42	1	1		9	AGENT D'ENTRETIEN	Informel					2	2	0		0		1	3	3	12	3	1	1	0		1	0	0	1	0	0	1	1	0	0	1	0	1	0	0	0	0	0	0
129	2020-05-02	SRAS7056	FSS UL	OCTA	27	2	1		5		Sante	5		5	PHARMACIE DU BOULEVARD	1	3	0		0		1	22	3	15	4	1	1	0		1	0	0	0	0	0	1	1	0	0	1	0	0	1	0	0	0	0	0
128	2020-05-02	SRAS7057	FSS UL	OCTA	40	1	1		5		Sante	5		5	PHARMACIE DU BOULEVARD	2	3	0		0		1	12	3	15	3	1	1	0		1	0	0	0	0	0	1	1	1	0	1	0	1	0	0	0	0	0	0
126	2020-05-02	SRAS7058	FSS UL	OCTA	40	2	1		5		Sante	4		5	CMS BE KLIKAME	2	3	0		0		1	50	5	5	2	1	1	0		1	0	0	0	0	0	1	0	1	0	1	0	1	0	0	0	0	0	0
145	2020-05-02	SRAS7059	FSS UL	OCTA	38	2	1		5		Sante	9	AGENT D'ACCUEIL	5	CMS ATTIKOUME	2	2	0		0		1	10	0	10	4	1	1	1		1	0	0	0	0	1	1	0	1	0	1	0	1	0	0	0	0	0	0
104	2020-05-02	SRAS7061	FSS	OCTA	29	2	1		5		Sante	2		5	CMS DJIDJOLE	2	3	0		0		1	7	4	12	4	1	1	0	RESEAUX SOCIAUX	1	0	1	0	1	1	1	0	1	0	1	0	1	0	0	0	0	0	0
109	2020-05-02	SRAS7062	FSS	OCTA	46	1	1		5		Sante	5		5	PHAMACIE DU BOULEVARD	1	2	0		0		1	15	3	3	3	1	0	0	INTERNET	1	0	0	0	0	1	1	1	0	0	1	0	1	0	0	0	0	0	0
103	2020-05-02	SRAS7063	FSS	OCTA	37	1	2	CONGO-BRAZZAVILLE	5		Sante	1		5	CLINIQUE SAINT JOSEPH	2	3	0		0		1	10	6	6	6	1	1	0	INTERNET	1	0	0	0	1	1	1	0	1	0	1	0	1	0	0	0	0	0	0
108	2020-05-02	SRAS7064	FSS	OCTA	26	2	1		5		Sante	5		5	PHARMACIE DU BOULEVARD	1	3	0		0		1	3	3	8	0	1	1	0		1	0	0	0	1	1	1	1	0	0	1	0	0	0	1	0	0	0	0
86	2020-05-02	SRAS7065	FSS	OCTA	41	2	1		5		Sante	3		5	CMS DJIDJOLE	2	3	0		0		1	0	0	8	2	1	1	1		1	0	0	0	1	1	1	1	0	0	1	0	1	0	0	0	0	0	0
84	2020-05-02	SRAS7066	FSS	OCTA	32	2	1		5		Sante	5		5	PHARMACIE DU BOULEVARD	1	3	0		0		1	14	14	7	4	1	1	1		1	0	0	0	0	1	1	1	0	0	1	0	1	0	0	0	0	0	0
83	2020-05-02	SRAS7068	FSS	OCTA	46	1	1		5		Sante	9	BRANCADIER	4		2	1	0		0		1	20	20	10	4	1	1	1		1	0	0	0	0	0	1	1	0	0	1	0	1	0	0	0	0	0	0
85	2020-05-02	SRAS7070	FSS	OCTA	55	1	1		5		Sante	2		5	PHARMACIE HOPITAL	2	3	0		0		1	30	30	5	0	1	1	1		1	0	0	0	1	1	1	1	1	0	1	0	1	0	0	0	0	0	0
125	2020-05-02	SRAS7071	FSS UL	OCTA	36	2	1		5		Sante	5		5	PHARMACIE BOULEVARD	2	2	0		0		1	1	1	8	2	1	1	1		0	0	0	1	1	1	1	1	1		1		0	0	0	0	0	0	0
124	2020-05-02	SRAS7072	FMMP	OCTA	57	1	1		5		Sante	5		5	PHARMACIE BOULEVARD	4	2	0		0		1	9	5	4	0	1	1			1	0	0	0	0	0	1	1			1		0	0	0	0	0	0	0
94	2020-05-04	SRAS8001	FMMP	AGGI	49	1	1		9	GESTINNAIRE MUNICIPAL A EPAM	Informel					2	3	0		0		1	9	4	7	4	1	1	0		1	1	0	1	0	1	1	0	1	0	1	0	1	0	0	0	0	0	0
105	2020-05-04	SRAS8002	FMMP	AGGI	52	1	1		9	CHEF GESTION SECTION PLACE	Informel					2	3	0		0		1	36	6	6	6	1	1	1		1	0	0	0	1	1	1	0	1	0	1	0	1	0	0	0	0	0	0
114	2020-05-04	SRAS8003	FSS	AGGI	30	1	1		9	VIGILE A EPAM	Informel					2	2	0		0		1	4	1	16	1	1	1	1		1	0	0	0	0	1	1	0	1	0	1	0	1	0	0	0	0	0	0
115	2020-05-04	SRAS8004	FMMP	AGGI	42	2	1		6		Informel					2	0	0		0		1	36	6	6	6	1	1	1		1	0	0	0	0	0	1	1	0	0	1	0	1	0	0	0	0	0	0
116	2020-05-04	SRAS8005	FMMP	AGGI	74	2	1		6		Informel					2	0	0		0		1	10	5	5	5	1	1	1		1	0	0	1	0	0	1	1	0	0	1	0	1	0	0	0	0	0	0
93	2020-05-04	SRAS8006	FMMP	AGGI	40	2	1		9	EMPLOYEE A ENAM	Informel					2	3	0		0		1	7	70	7	7	1	1	1		1	0	0	0	0	1	1	0	1	0	1	0	1	0	0	0	0	0	0
126	2020-05-04	SRAS8021	FSS	AGGI	38	1	1		9	POLICIER	Informel					2	2	0		0		1	20	20	4	2	1	1	1		1	0	0	0	0	1	1	1	1	0	1	0	1	0	0	0	0	0	0
127	2020-05-04	SRAS8022	FSS	AGGI	43	1	1		9	EMPLOYE A EPAM	Informel					2	3	0		0		1	6	6	6	0	1	1	1		1	0	0	0	0	1	1	0	1	0	1	0	1	0	0	0	0	0	0
128	2020-05-04	SRAS8023	FSS	AGGI	37	1	1		9	EMPLOYE A EPAM	Informel					2	3	0		0		1	10	8	4	3	1	1	1		1	0	0	0	0	1	1	1	1	0	1	0	1	0	0	0	0	0	0
129	2020-05-04	SRAS8024	FSS	AGGI	45	2	1		6		Informel					2	0	0		0		1	10	10	1	1	1	1	1		1	0	0	0	0	0	0	1	0	0	1	0	1	0	0	0	0	0	0
130	2020-05-04	SRAS8025	FSS	AGGI	45	2	1		6		Informel					2	1	0		0		1	8	8	12	3	1	1	1		1	0	0	0	0	0	1	1	0	0	1	0	1	0	0	0	0	0	0
111	2020-05-04	SRAS8026	FSS	AGGI	48	1	2	BENINOISE	6		Informel					2	1			0		1	10	10	8	1	1	1	1		1	0	0	0	0	0	0	1	0	0	1	0	1	0	0	0	0	0	0
131	2020-05-04	SRAS8027	FSS	AGGI	46	1	2	BENINOISE	6		Informel					2	2	0		0		1	2	2	20	3	1	1	1		1	0	0	0	0	0	1	1	0	0	1	0	1	0	0	0	0	0	0
125	2020-05-04	SRAS8028	FSS	AGGI	55	2	1		6		Informel					2	0	0		0		1	10	10	20	3					0	0	0	0	0	0	0	0	1	0	1	0	1	0	0	0	0	0	0
124	2020-05-04	SRAS8029	FSS	AGGI	55	2	1		6		Informel					2	1	0		0		1	15	15	5	2	1	1	1		1	0	0	0	0	0	0	0	1	0	1	0	1	0	0	0	0	0	0
123	2020-05-04	SRAS8041	FSS	AGGI	36	1	1		9	FONCTIONNAIRE DE POLICE	Informel					2	3	0		0		1	13	6	6	0	1	1	0		1	0	0	0	0	0	1	0	1	0	1	0	1	0	0	0	0	0	0
122	2020-05-04	SRAS8042	FSS	AGGI	48	2	1		9	ATTACHE ADMINISTRATIF MUNICIPA	Informel					2	3	0		0		1	6	6	6	1	1	1	0		1	0	0	0	1	1	1	0	1	0	1	0	1	0	0	0	0	0	0
121	2020-05-04	SRAS8043	FSS	AGGI	44	2	1		6		Informel					2	2	0		0		9	7	7	7	1	1	1	0		1	1	0	1	1	0	1	1	1	0	1	0	1	0	0	0	0	0	0
120	2020-05-04	SRAS8044	FSS	AGGI	40	2	1		6		Informel					2	3	0		0		0	3	3	11	3	1	1	0		1	0	0	0	0	0	1	1	1	0	1	0	1	0	0	0	0	0	0
119	2020-05-04	SRAS8045	FSS	AGGI	40	1	1		6		Informel					2	1	0		0		1	10	4	50	4	1	1	0		1	0	0	0	0	1	1	1	0	0	1	0	1	0	0	0	0	0	0
118	2020-05-04	SRAS8046	FSS	AGGI	48	1	1		9	GESTIONNAIRE A EPAM	Informel					2	3	0		0		1	4	4	4	1	1	1	0		1	0	0	0	1	0	1	0	1	0	1	0	1	0	0	0	0	0	0
117	2020-05-04	SRAS8050	FSS	AGGI	27	1	1		5		Sante	1		5	CHU CAMPUS	1	3	0		0		1	13	7	2	0	1	1	0		1	0	0	1	0	0	1	0	1	1	1	0	0	0	1	0	0	1	0
98	2020-05-04	SRAS8061	FSS	AGGI	54	1	1		9	CONSEILLER A ENAM	Informel					2	3	0		0		1	3	3	3	1	1	1	0		1	0	0	0	0	1	1	0	1	0	1	0	1	0	0	0	0	0	0
97	2020-05-04	SRAS8062	FSS	AGGI	50	2	1		9	SECRETAIRE A ENAM	Informel					2	3	0		0		1	5	3	3	1	1	1	0		1	0	0	0	0	1	1	0	1	0	1	0	1	0	0	0	0	0	0
88	2020-05-04	SRAS8063	FSS	AGGI	36	2	1		9	COIFFEUSE AU MARCHE DE KEGUE	Informel					2	2	0		0		1	8	4	4	1	1	1	1		0	0	0	1	0	0	1	1	1	0	1	0	1	0	0	0	0	0	0
96	2020-05-04	SRAS8064	FSS	AGGI	31	2	1		6		Informel					2	2	0		0		1	2	0	2	1	1	1	1		1	0	0	0	0	1	1	1	1	0	1	0	1	0	0	0	0	0	0
95	2020-05-04	SRAS8065	FSS	AGGI	43	1	2	BENINOISE	6		Informel					2	3	0		0		1	7	0	7	2	1	1	1		1	0	0	0	0	1	1	1	0	0	1	0	1	0	0	0	0	0	0
90	2020-05-04	SRAS8066	FSS	AGGI	26	1	1		8		Informel					1	3	0		0		1	8	4	2	0	1	1	0		1	0	0	0	0	1	1	1	1	0	1	0	1	0	0	0	0	0	0
91	2020-05-04	SRAS8067	FSS	AGGI	42	2	1		9	GESTINNAIRE A EANAM	Informel					2	3	0		0		1	25	4	4	2	1	1	0		1	0	0	0	0	1	1	0	1	0	1	0	1	0	0	0	0	0	0
89	2020-05-04	SRAS8068	FSS	AGGI	34	1	1		9	COMPTABLE A ENAM	Informel					2	3	0		0		1	3	3	3	1	1	1	0		1	0	0	0	0	1	1	0	1	0	1	0	1	0	0	0	0	0	0
99	2020-05-04	SRAS8069	FSS	AGGI	28	2	1		9	COMPTABLE A ENAM	Informel					2	2	0		0		1	4	4	4	1	1	1	0		1	0	0	0	0	0	1	0	1	0	1	0	1	0	0	0	0	0	0
107	2020-05-04	SRAS8081		AGGI	43	2	1		9	ADMINISTRATION DES MARCHES	Informel					2	3	0		0		1	15	4	4	4	1	1	0	INTERNET	1	0	1	1	1	0	1	0	1	0	1	0	0	0	1	0	0	0	0
108	2020-05-04	SRAS8082		AGGI	28	1	1		9	AGENT EPAM	Informel					1	3	0		0		1	20	10	5	0	1	0	0	RESAUX SOCIAUX	1	0	0	0	0	1	1	0	1	0	1	0	1	0	0	0	0	0	0
109	2020-05-04	SRAS8083	FSS	AGGI	53	1	1		9	AGENT EPAM	Informel					2	2	0		0		1	2	0	20	4	1	1	1		0	0	0	0	0	1	1	1	1	0	1	0	1	0	0	0	0	0	0
106	2020-05-04	SRAS8084		AGGI	32	2	1		9	COLLECTRICE DE TAXE	Informel					2	3	0		0		1	4	4	2	8	1	0	0	RESAUX SOCIAUX	1	0	0	1	1	1	1	0	1	0	1	0	1	0	0	0	0	0	0
110	2020-05-04	SRAS8085	FSS	AGGI	40	2	1		9	COLLECTRICE DE TAXE	Informel					2	2	0		0		1	45	5	5	5	1	1	0	INTERNET	1	0	0	1	0	0	1	1	1	0	1	0	1	0	0	0	0	0	0
112	2020-05-04	SRAS8086	FSS	AGGI	31	1	1		9	AGENT DE SECURITE A EPAM	Informel					2	3	0		0		1	2	2	14	2	1	1	0		1	0	0	0	0	0	1	0	1	0	1	0	1	0	0	0	0	0	0
113	2020-05-04	SRAS8087	FSS	AGGI	24	1	1		9	ETUDIANTE A ISSICA	Informel					1	3	0		0		1	6	6	6	6	1	0	0	RESAUX SOCCIAUX	1	0	0	0	0	1	1	0	1	0	1	0	1	0	0	0	0	0	0
104	2020-05-04	SRAS8088	FSS	AGGI	47	1	1		9	GESTIONNAIRE EPAM	Informel					2	3	0		0		1	6	0	6	6	1	1	0	RESAUX SOCIAUX		1	0	0	0	1	1	0	1	0	1	0	1	0	0	0	0	0	0
103	2020-05-04	SRAS8089		AGGI	33	1	1		9	CUSINIER A EPAM	Informel					1	3	0		0		0	10	4	4	4	1	1	0	RESAUX SOCIAUX	1	0	0	1	0	1	1	1	0	0	1	0	1	0	0	0	0	0	0
100	2020-05-04	SRAS8090	FSS	AGGI	43	2	1		9	COMPTABILITE A ENAM	Informel					2	3	0		0		1	11	3	3	3	1	1	0		1	0	0	0	1	0	1	0	1	0	1	0	1	0	0	0	0	0	0
101	2020-05-04	SRAS8091	FSS	AGGI	34	1	1		9	COMPTABLE A EPAM	Informel					2	3	0		0		1	5	5	2	2	1	1	0		1	0	0	0	0	1	1	0	1	0	1	0	1	0	0	0	0	0	0
102	2020-05-04	SRAS8092	FSS	AGGI	32	2	1		9	AGENT A EPAM	Informel					1	3	0		0		1	5	5	4	4	1	1	1	RESAUX SOCIAUX	1	0	0	0	0	1	1	0	1	0	1	0	1	0	0	0	0	0	0
92	2020-05-04	SRAS8888	FSS	AGGI	27	1	1		5		Sante	9	TECHNICIEN DE LABORATOIRE	5	CHU CAMPUS	2	3	0		0		1	2	1	1	1	1	1	0		1	0	0	0	0	1	1	1	1	0	1	0	1	0	0	0	0	0	0
149	2020-05-05	SRAS9227	SALT	OCTA	54	1	1		1		Aeroportuaire/Douanier					2	2	0		0		1	5	5	5	5	1	1	1		1	0	0	1	1	1	1	0	1	0	1	0	1	0	0	0	0	0	0
89	2020-05-02	SRAS7005	FSS	OCTA	56	1	1		5		Sante	1		5	PHARMACIEDU BOULEVARD	2	3	0		0		1	40	40	4	0	1	1	1		1	0	0	0	1	1	1	0	1	0	1	0	1	0	0	0	0	0	0
147	2020-05-05	SRAS9237	SALT	OCTA	56	1	1		1		Aeroportuaire/Douanier						2	0		0		1	2	2	2	2	1	1	1		1	0	0	0	1	1	1	0	1	0	1	0	1	0	0	0	0	0	0
253	2020-05-06	SRAS1292	SALT	OCTA	36	1	1		9	POLICIER	Aeroportuaire/Douanier	2		2		2	2	0		0		1	4	4	4	1	1	1	0		1	0	0	0	0	1	1	1	0	0	1	0	1	0	0	0	0	0	0
252	2020-05-06	SRAS1293	SALT	OCTA	32	2	1		9	POLICE	FORCE ORDRE					2	2	0		0		1	99	3	3	1	1	1	0		1	0	0	0	1	0	1	1	0	0	1	0	1	0	0	0	0	0	0
251	2020-05-06	SRAS1309	SALT	OCTA	22	2	1		1		Aeroportuaire/Douanier					1	2	0		0		9	30	30	30	30	1	1	1		1	0	0	0	0	1	1	1	0	0	1	0	1	0	0	0	0	0	0
254	2020-05-06	SRAS1310	SALT	OCTA	28	1	1		9	PLICIER	Aeroportuaire/Douanier					1	2	0		0		9	30	12	30	10	1	1	0		1	0	0	0	0	1	1	1	0	0	1	0	1	0	0	0	0	0	0
156	2020-05-06	SRAS9001	SARL	AGGI	53	1	1		1		Aeroportuaire/Douanier					2	3	0		0		1	10	2	3	3	1	1	0	SENSIBILISATION	1	0	0	0	1	1	1	0	1	0	1	0	0	0	0	0	0	0	0
198	2020-05-06	SRAS9002	AEROPORT	AGGI	48	2	1		1		Aeroportuaire/Douanier					2	2	0		0		1	50	6	5	0	1	1			1	0	0	0	0	1	1	0	1	0	1	0	1	0	0	0	0	0	0
150	2020-05-06	SRAS9003	SALT	OCTA	60	2	1		1		Aeroportuaire/Douanier					4	3	0		0		0	3	1	1	1	1	1	0		1	0	0	1	0	1	1	0	1	0	1	0	1	0	0	0	0	0	0
187	2020-05-06	SRAS9004	SALT	OCTA	44	1	1		1		Aeroportuaire/Douanier					2	3	0		0		1	4	4	4	2	1	1	1		1	0	0	0	0	1	1	1	0	0	1	0	1	0	0	0	0	0	0
191	2020-05-06	SRAS9005	SALT	OCTA	39	1	1		9	PORERATEUR DE BUS	Aeroportuaire/Douanier					2	2	0		0		1	14	14	7	2	1	1	1		1	0	0	0	0	1	1	1	0	0	1	0	1	0	0	0	0	0	0
160	2020-05-06	SRAS9006	SARL	AGGI	45	2	1		1		Aeroportuaire/Douanier					2	3	0		0		1	7	7	7	2	1	1	1		1	0	0	0	0	1	1	0	1	0	1	0	0	0	0	0	0	0	0
151	2020-05-06	SRAS9007	SALT	OCTA	40	1	1		1		Aeroportuaire/Douanier					2	2	0		0		1	16	6	6	6	1	1	0		1	0	0	1	1	0	0				0		1	0	0	0	0	0	0
215	2020-05-06	SRAS9008	SALT	OCTA	57	1	1		1		Aeroportuaire/Douanier					2	2	0		0		1	3	0	5	5	1	1	0	RESEAUX SOCIAUX	9	0	0	0	0	1	1	0	1	0	1	0	1	0	0	0	0	0	0
161	2020-05-06	SRAS9009	SARL	AGGI	34	1	1		1		Aeroportuaire/Douanier					1	2	0		0		1	30	5	5	2	1	1	1		1	0	0	0	0	1	1	1	0	0	1	0	0	0	0	0	0	0	0
199	2020-05-06	SRAS9010	AEROPORT	AGGI	28	1	1		1		Aeroportuaire/Douanier					2	3	0		0		1	20	0	0	0	1	1			1	0	0	0	0	0	1	1	0	0	1	0	0	1	0	0	0	0	0
152	2020-05-06	SRAS9011	SALT	OCTA	37	1	1		1		Aeroportuaire/Douanier					2	2	0		0		1	7	3	9	3	1	1	1		1	0	0	0	0	1	1	1	0	0	1	0	1	0	0	0	0	0	0
190	2020-05-06	SRAS9011	SALT	OCTA	58	1	1		9	AGENT CONTROLEUR	Aeroportuaire/Douanier					2	2	0		0		1	6	6	6	1	1	1	1		1	0	0	0	0	1	1	1	0	0	1	0	1	0	0	0	0	0	0
224	2020-05-06	SRAS9013	SALT	OCTA	30	2	1		1		Aeroportuaire/Douanier					1	3	0		0		1	30	5	5	5	1	1	0	RESEAUX SOCIAUX	1	0	0	0	1	1	1	0	1	0	1	0	0	0	1	0	0	0	0
153	2020-05-06	SRAS9014	SALT	OCTA	39	1	1		1		Aeroportuaire/Douanier					2	2	0		0		1	8	5	5	5	1	1	0		1	0	0	0	1	1	1	1	0	0	1	0	1	0	0	0	0	0	0
189	2020-05-06	SRAS9015	SALT	OCTA	42	1	1		1		Aeroportuaire/Douanier					2	2	0		0		1	6	6	6	1	1	1	1		1	0	0	0	0	1	1	0	1	0	1	0	1	0	0	0	0	0	0
197	2020-05-06	SRAS9016	AEROPORT	AGGI	28	2	1		1		Aeroportuaire/Douanier					2	3	0		0		1	5	3	3	1	1	1			1	0	0	0	0	1	1	1	1	0	1	0	1	0	0	0	0	0	0
162	2020-05-06	SRAS9017	SARL	AGGI	41	1	1		1		Aeroportuaire/Douanier					2	3	0		0		0	2	2	2	2	1	1	1		1	0	0	0	0	1	1	0	1	0	1	0	1	0	0	0	0	0	0
223	2020-05-06	SRAS9018	SALT	OCTA	35	1	1		1		Aeroportuaire/Douanier					1	3	0		0		1	50	3	4	4	1	0	0	RESEAUX SOCIAUX	1	0	0	0	0	1	1	0	1	0	1	0	0	0	1	0	0	0	0
154	2020-05-06	SRAS9019	SALT	OCTA	36	1	1		1		Aeroportuaire/Douanier					2	2	0		0		1	4	4	22	4	1	1	0		1	0	0	0	0	1	1	1	0	0	1	0	0	0	1	0	0	0	0
206	2020-05-06	SRAS9020	SALT	OCTA	33	1	1		1		Aeroportuaire/Douanier					2	2	0		0		1	20	20	20	4	1	1	0		1	0	0	0	0	1	1	1	0	0	1	0	1	0	0	0	0	0	0
163	2020-05-06	SRAS9021	AEROPORT	AGGI	25	1	1		1		Aeroportuaire/Douanier					2	2	0		0		1	1	1	1	1	1	1	0		0	0	0	0	0	1	1	1	0	0	1	0	1	0	0	0	0	0	0
222	2020-05-06	SRAS9022	SALT	OCTA	31	2	1		9	CUISINIER	Aeroportuaire/Douanier					1	3	0		0		1	95	0	3	0	1	1	0	RESEAUW SOCIAUX	1	0	0	0	1	1	1	0	1	0	1	0	1	0	0	0	0	0	0
155	2020-05-06	SRAS9023	SALT	OCTA	50	1	2	SENEGALAIS	1		Aeroportuaire/Douanier					2	2	0		0		1	14	4	4	4	1	1	1		1	0	0	0	0	1	1	0	1	0	1	0	1	0	0	0	0	0	0
196	2020-05-06	SRAS9024	AEROPORT	AGGI	51	1	1		1		Aeroportuaire/Douanier					1	2	0		0		1	1	1	1	1	1	1			1	0	0	0	0	1	1	0	1	0	1	0	1	0	0	0	0	0	0
205	2020-05-06	SRAS9025	SALT	OCTA	38	1	1		1		Aeroportuaire/Douanier					2	2	0		0		1	6	6	3	1	1	1	1		1	0	0	0	0	1	1	1	0	0	1	0	1	0	0	0	0	0	0
195	2020-05-06	SRAS9026	AEROPORT	AGGI	46	1	2	IVOIRIENNE	1		Aeroportuaire/Douanier					2	3	0		0		1	4	3	3	1	1	1	1		1	0	0	0	0	1	1	1	1	0	1	0	1	0	0	0	0	0	0
221	2020-05-06	SRAS9027	SALT	OCTA	36	1	1		1		Aeroportuaire/Douanier					2	2	0		0		1	30	5	5	5	1	1	1	RESEAUX SOCIAUX	1	0	0	0	0	1	1	0	1	0	1	0	1	0	0	0	0	0	0
200	2020-05-06	SRAS9028	AEROPORT	AGGI	31	1	1		1		Aeroportuaire/Douanier					2	2	0		0		1	6	3	3	2	1	1			1	0	0	0	0	1	1	1	0	0	1	0	1	0	0	0	0	0	0
246	2020-05-06	SRAS9029	SALT	OCTA	31	2	1		1		Aeroportuaire/Douanier					2	2	0		0		1	20	10	10	10	1	1	0		1	0	0	0	1	1	1	1	0	0	1	0	1	0	0	0	0	0	0
204	2020-05-06	SRAS9030	SALT	OCTA	45	1	1		1		Aeroportuaire/Douanier					2	2	0		0		0	6	6	0	0	1	1	1		1	0	0	0	0	1	1	0	1	0	1	0	1	0	0	0	0	0	0
203	2020-05-06	SRAS9031	SALT	OCTA	31	1	1		1		Aeroportuaire/Douanier					2	3	0		0		1	20	20	3	2	1	1	1		1	0	0	0	0	1	1	1	0	0	1	0	1	0	0	0	0	0	0
165	2020-05-06	SRAS9032	AEROPORT	AGGI	38	1	1		1		Aeroportuaire/Douanier					2	3	0		0		1	10	2	5	2	1	1	0		1	0	0	1	0	1	1	1	0	0	1	0	1	0	0	0	0	0	0
247	2020-05-06	SRAS9033	SALT	OCTA	30	1	1		1		Aeroportuaire/Douanier					1	2	0		0		1	15	1	21	1	1	1	0		1	0	0	0	0	1	1	0	1	0	1	0	1	0	0	0	0	0	0
194	2020-05-06	SRAS9034	AEROPORT	AGGI	60	1	2	BURKINABE	1		Aeroportuaire/Douanier					2	2	0		0		1	40	0	0	0	1	1			1	0	0	0	0	0	1	0	1	0	1	0	1	0	0	0	0	0	0
225	2020-05-06	SRAS9035	SALT	OCTA	42	1	1		1		Aeroportuaire/Douanier					2	3	0		0		1	40	10	3	3	1	1	1		1	0	0	1	0	1	1	1	1	0	1	0	1	0	0	0	0	0	0
202	2020-05-06	SRAS9036	SALT	OCTA	36	1	1		1		Aeroportuaire/Douanier					2	2	0		0		1	20	20	15	3	1	1	1		1	0	0	0	0	1	1	1	0	0	1	0	1	0	0	0	0	0	0
248	2020-05-06	SRAS9037	SALT	OCTA	31	1	1		1		Aeroportuaire/Douanier					2	3	0		0		1	9	3	9	3	1	1	0		1	0	0	0	0	1	1	1	0	0	1	0	1	0	0	0	0	0	0
169	2020-05-06	SRAS9038	AEROPORT	AGGI	48	1	1		1		Aeroportuaire/Douanier					2	2	0		0		1	4	4	5	0	1	0	1		1	0	0	0	0	1	1	1	0	0	1	0	1	0	0	0	0	0	0
201	2020-05-06	SRAS9039	SALT	OCTA	32	1	1		1		Aeroportuaire/Douanier					2	2	0		0		0	6	6	15	2	1	1	1		1	0	0	0	0	1	1	1	0	0	1	0	1	0	0	0	0	0	0
193	2020-05-06	SRAS9040	AEROPORT	AGGI	57	1	1		1		Aeroportuaire/Douanier					2	3	0		0		1	5	0	5	0	1	1			0	0	0	0	0	1	1	0	1	0	1	0	1	0	0	0	0	0	0
219	2020-05-06	SRAS9041	SALT	OCTA	33	1	1		1		Aeroportuaire/Douanier					2	3	0		0		1	30	5	5	5	1	1	1		9	0	0	0	0	1	1	1	1	0	1	0	1	0	0	0	0	0	0
249	2020-05-06	SRAS9042	SALT	OCTA	52	1	1		1		Aeroportuaire/Douanier					2	2	0		0		1	6	4	4	4	1	1	1		1	0	0	0	1	1	1	1	0	0	1	0	1	0	0	0	0	0	0
200	2020-05-06	SRAS9043	SALT	OCTA	31	1	1		1		Aeroportuaire/Douanier					2	2	0		0		1	10	10	4	3	1	1	1		1	0	0	0	0	1	1	1	0	0	1	0	1	0	0	0	0	0	0
185	2020-05-06	SRAS9044	AEROPORT	AGGI	32	1	1		1		Aeroportuaire/Douanier					2	3	0		0		1	5	4	4	4	1	1			1	0	1	0	0	0	1	1	0	0	1	0	0	0	0	0	1	0	0
209	2020-05-06	SRAS9045	AEROPORT	AGGI	48	2	1		1		Aeroportuaire/Douanier					1	3	0		0		1	4	0	4	0	1	1	0		1	0	0	0	1	1	1	0	1	0	1	0	1	0	0	0	0	0	0
220	2020-05-06	SRAS9046	SALT	OCTA	39	2	1		1		Aeroportuaire/Douanier					2	2	0		0			7	7	7	7	1	1	1	SENSIBILISATION	1	0	0	0	0	1	1	0	1	0	1	0	1	0	0	0	0	0	0
250	2020-05-06	SRAS9047	SALT	OCTA	56	1	1		1		Aeroportuaire/Douanier					2	2	0		0		1	9	4	4	4	1	1	1		1	0	0	0	0	0	1	1	0	0	1	0	1	0	0	0	0	0	0
199	2020-05-06	SRAS9048	SALT	OCTA	32	2	1		1		Aeroportuaire/Douanier					2	3	1	2020-02-16	0		1	0	0	6	1	1	1	1		1	0	0	0	1	1	1	1	0	0	1	0	1	0	0	0	0	0	0
132	2020-05-06	SRAS9049	SALT	AGGI	34	2	1		1		Aeroportuaire/Douanier					2	2	0		0		1	17	7	7	7	1	1	1		1	0	0	0	0	0	1	1	0	0	1	0	1	0	0	0	0	0	0
198	2020-05-06	SRAS9050	SALT	OCTA	32	1	1		1		Aeroportuaire/Douanier					2	2	0		0		1	20	20	4	2	1	1	0		1	0	0	0	0	1	1	1	0	0	1	0	1	0	0	0	0	0	0
208	2020-05-06	SRAS9051	AEROPORT	AGGI	36	1	1		1		Aeroportuaire/Douanier					2	2	0		0		1	10	4	4	4	1	1	0		1	0	0	0	0	1	1	1	1	0	1	0	1	0	0	0	0	0	0
156	2020-05-06	SRAS9051	SALT	OCTA	52	1	1		1		Aeroportuaire/Douanier					2	3	0		0		1	10	7	7	7	1	1	0		1	0	0	0	0	1	1	0	1	0	1	0	1	0	0	0	0	0	0
164	2020-05-06	SRAS9052	AEROPORT	AGGI	56	1	1		1		Aeroportuaire/Douanier					4	3	0		0		1	2	2	2	0	1	1	1	AU SERVICE	1	0	0	0	0	1	1	0	1	0	1	0	1	0	0	0	0	0	0
226	2020-05-06	SRAS9053	SALT	OCTA	41	1	1		1		Aeroportuaire/Douanier					2	2	0		0		0	10	5	5	5	1	1	1	SENSIBILISATION	1	0	0	1	0	1	1	1	1	0	1	0	1	0	0	0	0	0	0
186	2020-05-06	SRAS9054	AEROPORT	AGGI	44	1	1		1		Aeroportuaire/Douanier					2	2	0		0		1	13	7	7	3	1	1		AU SERVICE	1	0	0	0	0	0	1	1	0	0	1	0	1	0	0	0	0	0	0
133	2020-05-06	SRAS9055	SALT	AGGI	32	1	1		1		Aeroportuaire/Douanier					2	3	0		0		1	6	5	5	5	1	1	1		1	0	0	0	0	1	1	0	1	0	1	0	1	0	0	0	0	0	0
207	2020-05-06	SRAS9056	AEROPORT	AGGI	42	1	1		1		Aeroportuaire/Douanier					2	2	0		0		1	0	0	0	0	1	1	0		1	0	0	0	0	1	1	1	1	0	1	0	1	0	0	0	0	0	0
207	2020-05-06	SRAS9057	SALT	OCTA	33	2	1		2		Aeroportuaire/Douanier					3	0	0		0		1	5	3	2	2	1	1	1	RESEAUX SOCIAUX	1	0	0	0	0	0	1	1	1	0	1	0	1	0	0	0	0	0	0
197	2020-05-06	SRAS9058	SALT	OCTA	44	1	1		1		Aeroportuaire/Douanier					2	2	0		0		1	10	10	4	1	1	1	0		1	0	0	0	0	1	1	1	0	0	1	0	1	0	0	0	0	0	0
134	2020-05-06	SRAS9059	SARL	AGGI	34	1	1		1		Aeroportuaire/Douanier					2	2	0		0		1	9	4	4	4	1	1	1		1	0	0	0	0	1	1	0	1	0	1	0	1	0	0	0	0	0	0
170	2020-05-06	SRAS9060	AEROPORT	AGGI	27	2	1		1		Aeroportuaire/Douanier					1	3	0		0		1	21	1	1	0	1	1	0		1	0	0	1	0	0	1	0	1	0	1	0	0	1	1	0	0	0	0
206	2020-05-06	SRAS9061	AEROPORT	AGGI	32	1	1		1		Aeroportuaire/Douanier					2	2	0		0		1	5	0	0	0	1	1	1		1	0	0	0	0	1	1	1	1	0	1	0	1	0	0	0	0	0	0
135	2020-05-06	SRAS9063	SARL	AGGI	31	1	1		1		Aeroportuaire/Douanier					2	3	0		0		1	7	2	2	2	1	1	0		1	0	0	0	1	1	1	0	1	0	1	0	1	0	0	0	0	0	0
171	2020-05-06	SRAS9064	AEROPORT	AGGI	27	2	1		1		Aeroportuaire/Douanier					1	2	0		0		0	50	4	4	0	1	1	0		1	0	0	0	0	0	1	1	0	0	1	0	1	0	0	0	0	0	0
136	2020-05-06	SRAS9065	SARL	AGGI	43	1	1		1		Aeroportuaire/Douanier					2	2	0		0		1	7	5	5	5	1	1	0		1	0	0	0	0	1	1	0	1	0	1	0	1	0	0	0	0	0	0
159	2020-05-06	SRAS9066	SALT	OCTA	32	1	1		1		Aeroportuaire/Douanier					2	3	0		0		1	12	12	6	1	1	1	1		1	0	0	0	0	1	1	1	0	0	1	0	1	0	0	0	0	0	0
205	2020-05-06	SRAS9067	AEROPORT	AGGI	27	2	1		1		Aeroportuaire/Douanier					1	3	0		0		1	8	0	5	0	1	1	0		1	0	0	0	0	1	1	1	1	0	1	0	1	0	0	0	0	0	0
211	2020-05-06	SRAS9068	SALT	OCTA	35	2	1		1		Aeroportuaire/Douanier					2	2	0		0		1	5	1	8	1	1	1	1	RESEAUX SOCIAUX	1	0	0	0	0	0	1	1	0	0	1	0	1	0	0	0	0	0	0
137	2020-05-06	SRAS9069	SARL	AGGI	38	2	1		1		Aeroportuaire/Douanier					1	3	0		0		1	3	3	3	3	1	1	1		1	0	0	1	0	1	1	1	0	0	1	0	1	0	0	0	0	0	0
219	2020-05-06	SRAS9069	AEROPORT	AGGI	36	2	1		1		Aeroportuaire/Douanier					1	3	0		0		9	7	7	0	0	1	1	0		1	0	0	0	0	0	1	0	1	0	1	0	0	0	1	0	0	0	0
158	2020-05-06	SRAS9070	SALT	OCTA	46	1	1		1		Aeroportuaire/Douanier					2	2	0		0		1	12	12	6	1	1	1	0		1	0	0	0	0	1	1	1	0	0	1	0	1	0	0	0	0	0	0
189	2020-05-06	SRAS9071	AEROPORT	AGGI	53	1	2	BURKINA-FASO	1		Aeroportuaire/Douanier					2	3	0		0		1	5	1	1	1	1	1			1	0	0	0	0	0	1	1	1	1	1	0	0	0	1	0	0	0	0
204	2020-05-06	SRAS9072	AEROPORT	AGGI	41	1	1		1		Aeroportuaire/Douanier					2	3	0		0		1	4	4	4	1	1	1	0		1	0	0	0	0	1	1	1	0	0	1	0	1	0	0	0	0	0	0
213	2020-05-06	SRAS9073	SALT	OCTA	31	1	1		1		Aeroportuaire/Douanier					2	3	0		0		1	3	2	2	2	1	1	0	RESEAUX SOCIAUX	1	0	0	1	1	0	1	1	1	0	1	0	1	0	0	0	0	0	0
138	2020-05-06	SRAS9074	SARL	AGGI	55	1	1		1		Aeroportuaire/Douanier					2	3	0		0		1	3	3	3	3	1	1	1		1	0	0	0	0	1	1	0	1	0	1	0	1	0	0	0	0	0	0
157	2020-05-06	SRAS9075	SALT	OCTA	31	1	1		1		Aeroportuaire/Douanier					2	3	0		0		1	10	10	10	4	1	1	1		1	0	0	1	0	1	1	1	0	0	1	0	1	0	0	0	0	0	0
190	2020-05-06	SRAS9076	AEROPORT	AGGI	44	1	1		1		Aeroportuaire/Douanier					2	2	0		0		0	50	3	3	2	1	1			1	0	0	0	0	0	1	1	0	1	1	0	0	0	0	0	0	0	0
203	2020-05-06	SRAS9077	AEROPORT	AGGI	39	1	1		1		Aeroportuaire/Douanier					2	2	0		0		1	20	5	5	1	1	1	0		1	0	0	0	0	1	1	1	0	0	1	0	1	0	0	0	0	0	0
210	2020-05-06	SRAS9078	SALT	OCTA	32	2	1		1		Aeroportuaire/Douanier					1	3	0		0		1	7	0	6	6	1	1	0		1	0	0	0	0	1	1	1	1	0	1	0	1	0	0	0	0	0	0
139	2020-05-06	SRAS9079	SARL	AGGI	36	1	1		1		Aeroportuaire/Douanier					2	2	0		0		1	21	6	6	6	1	1	1		1	0	0	0	0	1	1	0	1	0	1	0	1	0	0	0	0	0	0
141	2020-05-06	SRAS9080	SARL	AGGI	35	1	1		1		Aeroportuaire/Douanier					1	3	0		0		1	7	2	2	2	1	1	0		1	0	0	0	0	1	1	0	1	0	1	0	1	0	0	0	0	0	0
176	2020-05-06	SRAS9081	SALT	OCTA	37	1	1		1		Aeroportuaire/Douanier					2	3	0		0		1	14	14	7	4	1	1	1		1	0	0	0	1	1	1	1	0	0	1	0	1	0	0	0	0	0	0
140	2020-05-06	SRAS9082	SARL	AGGI	60	1	1		1		Aeroportuaire/Douanier					2	3	0		0		1	6	6	6	6	1	1	1		1	0	0	0	1	1	1	1	0	0	1	0	1	0	0	0	0	0	0
175	2020-05-06	SRAS9083	SALT	OCTA	36	1	1		1		Aeroportuaire/Douanier					2	3	0		0		1	6	6	4	1	1	1	1		1	0	0	0	0	1	1	1	0	0	1	0	1	0	0	0	0	0	0
202	2020-05-06	SRAS9084	AEROPORT	AGGI	35	1	1		1		Aeroportuaire/Douanier					2	3	0		0		1	5	4	4	0	1	1	0		1	0	0	0	0	1	1	0	1	0	1	0	0	0	0	0	0	1	0
209	2020-05-06	SRAS9085	SALT	OCTA	33	1	1		1		Aeroportuaire/Douanier					2	2	0		0		9	30	8	7	1	1	1	1	RESEAUX SOCIAUX	1	0	0	0	0	1	1	1	1	0	1	0	1	0	0	0	0	0	0
191	2020-05-06	SRAS9086	AEROPORT	AGGI	37	1	1		1		Aeroportuaire/Douanier					2	3	0		0		1	4	4	4	4	1	1			1	0	0	0	0	1	1	1	0	0	1	0	1	0	0	0	0	0	0
184	2020-05-06	SRAS9087	AEROPORT	AGGI	48	1	1		1		Aeroportuaire/Douanier					2	3	0		0		1	30	7	7	1	1	1			1	0	0	0	0	0	0	0	1	0	1	0	1	0	0	0	0	0	0
201	2020-05-06	SRAS9089	AEROPORT	AGGI	35	1	1		1		Aeroportuaire/Douanier					2	2	0		0		1	8	3	3	0	1	1			1	0	0	0	0	1	1	1	1	0	1	0	1	0	0	0	0	0	0
174	2020-05-06	SRAS9089	SALT	OCTA	46	1	1		1		Aeroportuaire/Douanier					2	2	0		0		1	14	14	7	1	1	1	1		1	0	0	0	0	1	1	1	0	0	1	0	1	0	0	0	0	0	0
208	2020-05-06	SRAS9090	SALT	OCTA	25	1	1		1		Aeroportuaire/Douanier					1	3	0		0		1	6	5	5	5	1	0	0	RESSEAUX SOCIAUX	1	0	0	0	1	1	1	1	1	0	1	0	1	0	0	0	0	0	0
142	2020-05-06	SRAS9091	SARL	AGGI	26	1	1		1		Aeroportuaire/Douanier					1	3	0		0		1	29	5	5	5	1	1	1		1	0	0	0	0	1	1	0	1	0	1	0	1	0	0	0	0	0	0
218	2020-05-06	SRAS9092	AEROPORT	AGGI	32	1	1		1		Aeroportuaire/Douanier					2	3	0		0		1	10	2	2	2	1	1	0		1	0	0	1	0	1	1	0	1	0	1	0	1	0	0	0	0	0	0
218	2020-05-06	SRAS9093	SALT	OCTA	35	1	1		1		Aeroportuaire/Douanier					1	2	0		0		1	8	4	4	4	1	1	1		1	0	0	0	0	0	1	1	0	0	1	0	1	0	0	0	0	0	0
183	2020-05-06	SRAS9094	AEROPORT	AGGI	44	1	1		1		Aeroportuaire/Douanier					2	2	0		0		1	7	7	7	0	1	1			1	0	0	1	0	0	1	1	0	0	1	0	1	0	0	0	0	0	0
143	2020-05-06	SRAS9095	SARL	AGGI	36	2	1		1		Aeroportuaire/Douanier					2	2	0		0		1	14	4	4	4	1	1	1		1	0	0	0	0	1	1	0	0	1	1	0	1	0	0	0	0	0	0
173	2020-05-06	SRAS9096	SALT	OCTA	34	1	1		1		Aeroportuaire/Douanier					2	2	0		0		1	25	25	5	4	1	1	1		1	0	0	0	0	1	1	1	0	0	1	0	1	0	0	0	0	0	0
217	2020-05-06	SRAS9097	AEROPORT	AGGI	34	1	1		1		Aeroportuaire/Douanier					1	3	0		0		1	5	1	1	0	1	0	1		1	0	0	0	0	0	1	0	1	0	1	0	1	0	0	0	0	0	0
212	2020-05-06	SRAS9098	SALT	OCTA	40	1	1		1		Aeroportuaire/Douanier					2	3	0		0		1	50	12	12	12	1	1	0	RESEAUX SOCIAUX	1	0	0	0	1	1	1	1	1	0	1	0	1	0	0	0	0	0	0
160	2020-05-06	SRAS9099	SALT	OCTA	32	1	1		1		Aeroportuaire/Douanier					2	3	0		0		1	0	0	2	1	1	1	1		1	0	0	0	0	1	1	1	0	0	1	0	1	0	0	0	0	0	0
171	2020-05-06	SRAS9100	SALT	OCTA	36	1	1		1		Aeroportuaire/Douanier					2	3	0		0		1	5	5	5	2	1	1	1		1	0	0	0	0	1	1	1	0	0	1	0	1	0	0	0	0	0	0
178	2020-05-06	SRAS9100	AEROPORT	AGGI	37	2	1		1		Aeroportuaire/Douanier					2	3	0		0		1	4	3	3	1	1	1	0		1	0	0	0	0	1	1	0	1	0	1	0	1	0	0	0	0	0	0
144	2020-05-06	SRAS9101	SARL	AGGI	57	1	1		1		Aeroportuaire/Douanier					2	3	0		0		1	19	5	5	5	1	1	1		1	0	0	0	1	1	1	0	1	0	1	0	1	0	0	0	0	0	0
172	2020-05-06	SRAS9102	SALT	OCTA	46	2	1		1		Aeroportuaire/Douanier					1	3	0		0		1	4	4	3	0	1	1	1		1	0	0	0	0	1	1	1	0	0	1	0	1	0	0	0	0	0	0
216	2020-05-06	SRAS9103	AEROPORT	AGGI	41	1	1		1		Aeroportuaire/Douanier					2	3	0		0		1	10	5	5	5	1	1	0		1	0	0	1	0	1	1	0	1	0	1	0	0	0	0	0	0	1	0
217	2020-05-06	SRAS9104	SALT	OCTA	23	1	1		1		Aeroportuaire/Douanier					1	3	0		0		1	20	10	5	5	1	1	0		1	0	0	0	0	1	1	0	1	0	1	0	1	0	0	0	0	0	0
145	2020-05-06	SRAS9105	SARL	AGGI	42	2	1		1		Aeroportuaire/Douanier					2	2	0		0		1	4	1	11	1	1	1	0		1	0	0	0	0	1	1	1	0	0	1	0	1	0	0	0	0	0	0
214	2020-05-06	SRAS9107	AEROPORT	AGGI	39	1	1		1		Aeroportuaire/Douanier					2	3	0		0		1	20	7	7	2	1	1	0		1	0	0	0	0	1	1	1	1	0	1	0	1	0	0	0	0	0	0
177	2020-05-06	SRAS9108	AEROPORT	AGGI	47	1	1		1		Aeroportuaire/Douanier					2	2	0		0		1	20	6	6	2	1	1	0		1	0	0	0	0	0	1	0	1	0	1	0	1	0	0	0	0	0	0
215	2020-05-06	SRAS9109	AEROPORT	AGGI	41	1	1		1		Aeroportuaire/Douanier					2	3	0		0		1	16	4	4	0	1	1	0		1	0	0	0	0	1	1	0	1	0	1	0	1	0	0	0	0	0	0
176	2020-05-06	SRAS9110	AEROPORT	AGGI	30	1	1		1		Aeroportuaire/Douanier					1	3	0		0		1	6	3	3	2	1	1	0		1	0	0	0	0	1	1	0	1	0	1	0	1	0	0	0	0	0	0
146	2020-05-06	SRAS9112	SARL	AGGI	33	1	1		1		Aeroportuaire/Douanier					1	3	0		0		1	7	3	5	3	1	1	1		1	0	0	0	0	1	1	1	0	0	1	0	1	0	0	0	0	0	0
235	2020-05-06	SRAS9113	SALT	OCTA	43	2	1		1		Aeroportuaire/Douanier					2	3	0		0		1	60	5	4	4	1	1	0	SENSIBILISATION	1	1	0	1	1	1	1	0	1	0	1	0	1	0	0	0	0	0	0
170	2020-05-06	SRAS9114	SALT	OCTA	31	1	1		1		Aeroportuaire/Douanier					2	3	0		0		1	3	3	4	2	1	1	1		1	0	0	0	0	1	1	1	0	0	1	0	1	0	0	0	0	0	0
186	2020-05-06	SRAS9115	SALT	OCTA	45	1	1		1		Aeroportuaire/Douanier					2	3	0		0		1	10	10	5	1	1	1	1		1	0	0	0	0	1	1	1	0	0	1	0	1	0	0	0	0	0	0
169	2020-05-06	SRAS9151	SALT	OCTA	44	1	1		1		Aeroportuaire/Douanier					2	3	0		0		1	6	6	4	1	1	1	1		1	0	0	0	0	1	1	1	0	0	1	0	1	0	0	0	0	0	0
234	2020-05-06	SRAS9152	SALT	OCTA	36	1	1		1		Aeroportuaire/Douanier					2	3	0		0		1	10	7	5	5	1	1	0	RESEAUX SOCIAUX	1	0	0	0	0	1	1	1	1	0	1	0	1	0	0	0	0	0	0
168	2020-05-06	SRAS9153	SALT	OCTA	55	1	2	SENEGALAISE	1		Aeroportuaire/Douanier					2	3	1	2020-05-10	0		1	1	0	2	1	1	1	1		1	0	0	0	0	1	1	1	0	0	1	0	1	0	0	0	0	0	0
157	2020-05-06	SRAS9154	SARL	AGGI	33	1	1		1		Aeroportuaire/Douanier					1	3	0		0		1	20	0	0	0	1	1	1		1	1	1	1	0	0	1	1	0	0	1	0	1	0	0	0	0	0	0
213	2020-05-06	SRAS9155	AEROPORT	AGGI	31	1	1		1		Aeroportuaire/Douanier					1	2	0		0		1	4	0	4	0	1	0	1		1	0	0	0	0	1	1	1	1	0	1	0	1	0	0	0	0	0	0
233	2020-05-06	SRAS9156	SALT	OCTA	38	1	2	ETHIOPIEN	1		Aeroportuaire/Douanier					2	3	1	2020-03-19	0		9	4	1	1	1	1	1	0	RESEAUX SOCIAUX	1	0	0	0	1	0	1	0	1	0	1	0	1	0	0	0	0	0	0
149	2020-05-06	SRAS9157	SARL	AGGI	45	1	2	ETHIOPIEN	1		Aeroportuaire/Douanier					2	3	0		0		0	3	0	0	0	1	1	1		1	0	0	0	1	1	1	0	1	0	1	0	1	0	0	0	0	0	0
167	2020-05-06	SRAS9158	SALT	OCTA	33	1	1		1		Aeroportuaire/Douanier					1	3	1	2020-03-08	0		1	8	8	8	0	1	1	1		1	0	0	0	0	1	1	1	0	0	1	0	1	0	0	0	0	0	0
150	2020-05-06	SRAS9160	SARL	AGGI	46	1	1		1		Aeroportuaire/Douanier					2	2	0		0		1	5	5	15	5	1	1	1		1	0	0	0	0	1	1	0	1	0	1	0	1	0	0	0	0	0	0
232	2020-05-06	SRAS9161	AEROPORT	AGGI	35	1	1		1		Aeroportuaire/Douanier					2	3	1	2020-03-20	0		1	2	1	1	1	1	1	0		1	0	0	0	0	1	1	1	1	0	1	0	1	0	0	0	0	0	0
232	2020-05-06	SRAS9162	SALT	OCTA	36	1	1		1		Aeroportuaire/Douanier					2	3	1	2020-03-24	0		1	6	6	6	6	1	1	0	RESEAUX SOCIAUX	1	0	0	0	1	1	1	0	1	0	1	0	1	0	0	0	0	0	0
147	2020-05-06	SRAS9163	SARL	AGGI	55	2	1		1		Aeroportuaire/Douanier					2	3	0		0		1	16	6	6	6	1	1	1		1	0	0	0	1	1	1	0	0	1	1	0	1	0	0	0	0	0	0
151	2020-05-06	SRAS9164	SARL	AGGI	36	1	1		1		Aeroportuaire/Douanier					2	2	0		0		1	19	3	3	3	1	1	1		0	0	0	0	0	1	1	1	0	0	1	0	1	0	0	0	0	0	0
148	2020-05-06	SRAS9165	SARL	AGGI	32	1	1		1		Aeroportuaire/Douanier					2	3	0		0		1	9	5	5	5	1	1	1		1	0	0	0	1	1	1	0	1	0	1	0	1	0	0	0	0	0	0
158	2020-05-06	SRAS9166	SARL	AGGI	27	1	1		1		Aeroportuaire/Douanier					1	3	0		0		1	0	0	0	0	1	1	0		1	0	0	0	0	1	1	1	0	0	1	0	1	0	0	0	0	0	0
159	2020-05-06	SRAS9199	SARL	AGGI	43	1	1		1		Aeroportuaire/Douanier					2	2	0		0		1	12	6	6	3	1	1	0		0	0	0	0	0	0	1	1	0	0	1	0	1	0	0	0	0	0	0
233	2020-05-06	SRAS9200	AEROPORT	AGGI	52	1	1		1		Aeroportuaire/Douanier					2	3	0		0		1	30	6	6	0	1	1	0		1	0	0	0	0	1	1	0	1	0	1	0	1	0	0	0	0	0	0
212	2020-05-06	SRAS9201	AEROPORT	AGGI	33	1	1		1		Aeroportuaire/Douanier					2	3	0		0		1	4	4	4	1	1	1	0		1	0	0	0	0	1	1	0	1	0	1	0	1	0	0	0	0	0	0
231	2020-05-06	SRAS9202	SALT	OCTA	48	1	1		1		Aeroportuaire/Douanier					2	2	0		0		1	7	7	15	5	1	1	1	SENSIBILISATIONS	1	0	0	0	0	0	1	0	1	0	1	0	1	0	0	0	0	0	0
152	2020-05-06	SRAS9203	SARL	AGGI	52	1	1		1		Aeroportuaire/Douanier					2	2	0		0		1	5	4	4	4	1	1	1		1	0	0	0	0	1	1	0	1	0	1	0	1	0	0	0	0	0	0
185	2020-05-06	SRAS9204	SALT	OCTA	42	1	1		1		Aeroportuaire/Douanier					2	2	0		0		1	10	10	13	1	1	1	1		1	0	0	0	0	1	1	1	0	0	1	0	1	0	0	0	0	0	0
153	2020-05-06	SRAS9205	SARL	AGGI	37	1	1		1		Aeroportuaire/Douanier					2	3	0		0		1	6	6	6	6	1	1	1		1	0	0	0	0	1	1	0	1	0	1	0	1	0	0	0	0	0	0
184	2020-05-06	SRAS9206	SALT	OCTA	28	1	1		1		Aeroportuaire/Douanier					1	2	0		0		1	10	10	4	0	1	1	1		1	0	0	0	0	1	1	1	0	0	1	0	1	0	0	0	0	0	0
166	2020-05-06	SRAS9207	AEROPORT	AGGI	58	1	1		1		Aeroportuaire/Douanier					3	2	0		0		1	4	3	3	1	1	1	1	SERVICE	1	0	0	0	0	1	1	0	1	0	1	0	1	0	0	0	0	0	0
230	2020-05-06	SRAS9208	SALT	OCTA	38	1	1		1		Aeroportuaire/Douanier					1	3	0		0		1	50	3	8	0	1	1	0		1	0	0	0	0	1	1	1	1	0	1	0	1	0	0	0	0	0	0
154	2020-05-06	SRAS9209	SARL	AGGI	36	1	1		1		Aeroportuaire/Douanier					2	2	0		0		1	6	4	12	4	1	1	1		1	0	0	0	0	1	1	0	1	0	1	0	1	0	0	0	0	0	0
183	2020-05-06	SRAS9210	SALT	OCTA	32	1	1		1		Aeroportuaire/Douanier					2	3	0		0		1	10	10	5	2	1	1	1		1	0	0	0	0	1	1	1	1	0	1	0	1	0	0	0	0	0	0
167	2020-05-06	SRAS9211	AEROPORT	AGGI	29	1	1		1		Aeroportuaire/Douanier					1	2	0		0		1	6	3	3	0	1	1	0		1	0	0	0	1	0	1	1	0	0	1	0	1	0	0	0	0	0	0
182	2020-05-06	SRAS9212	SALT	OCTA	32	1	1		1		Aeroportuaire/Douanier					2	2	0		0		0	30	30	7	3	1	1	1		1	0	0	1	0	1	1	1	0	0	1	0	1	0	0	0	0	0	0
155	2020-05-06	SRAS9213	SARL	AGGI	40	2	1		1		Aeroportuaire/Douanier					1	2						30	7	11	7	1	1	1		1	0	0	0	1	1	1	0	1	0	1	0	1	0	0	0	0	0	0
210	2020-05-06	SRAS9214	AEROPORT	AGGI	42	1	1		1		Aeroportuaire/Douanier					2	2	0		0		1	40	2	2	2	1	1	0		1	0	0	0	0	1	1	1	1	0	1	0	0	0	0	0	0	1	0
228	2020-05-06	SRAS9215	SALT	OCTA	32	1	1		1		Aeroportuaire/Douanier					1	3	0		0		1	20	3	3	3	1				1	0	0	0	0	1	1	1	1	0	1	0	1	0	0	0	0	0	0
168	2020-05-06	SRAS9216	AEROPORT	AGGI	56	1	1		1		Aeroportuaire/Douanier					2	2	0		0		1	10	4	4	0	1	0	1		0	0	0	0	0	0	1	0	1	0	1	0	1	0	0	0	0	0	0
181	2020-05-06	SRAS9217	SALT	OCTA	25	1	1		1		Aeroportuaire/Douanier					1	2	0		0		9	10	10	4	1	1	1	1		1	0	0	0	0	1	1	0	1	0	1	0	1	0	0	0	0	0	0
236	2020-05-06	SRAS9218	SALT	OCTA	35	1	1		1		Aeroportuaire/Douanier					2	3	0		0		1	2	2	2	2	1	1	1		1	0	0	0	0	1	1	1	0	0	1	0	1	0	0	0	0	0	0
180	2020-05-06	SRAS9219	SALT	OCTA	60	1	1		1		Aeroportuaire/Douanier					2	3	0		0		1	6	6	6	1	1	1	1		1	0	0	0	0	1	1	1	0	0	1	0	1	0	0	0	0	0	0
228	2020-05-06	SRAS9220	AEROPORT	AGGI	47	1	1		1		Aeroportuaire/Douanier					2	3	0		0		1	4	4	4	1	1	1	0		1	0	0	0	0	1	1	0	1	0	1	0	1	0	0	0	0	0	0
229	2020-05-06	SRAS9221	SALT	OCTA	42	1	1		1		Aeroportuaire/Douanier					2	3	0		0		9	10	0	9	9	1	1	0		1	0	0	0	0	1	1	0	1	0	1	0	1	0	0	0	0	0	0
237	2020-05-06	SRAS9222	SALT	OCTA	49	2	1		1		Aeroportuaire/Douanier					2	3	0		0		1	6	6	6	6	1	1	1		1	0	0	0	1	1	1	0	1	0	1	0	1	0	0	0	0	0	0
172	2020-05-06	SRAS9223	AEROPORT	AGGI	40	1	1		1		Aeroportuaire/Douanier					2	2	0		0		1	3	3	3	2	1	1	0		1	0	0	0	0	0	1	1	0	0	1	0	1	0	0	0	0	0	0
179	2020-05-06	SRAS9224	SALT	OCTA	36	1	1		1		Aeroportuaire/Douanier					2	3	0		0		1	50	50	20	3	1	1	1		1	0	0	0	0	1	1	0	0	0	0	0	1	0	0	0	0	0	0
227	2020-05-06	SRAS9225	AEROPORT	AGGI	44	1	1		1		Aeroportuaire/Douanier					2	3	0		0		1	4	4	4	0	1	1	0		1	0	0	0	0	1	1	0	1	0	1	0	1	0	0	0	0	0	0
231	2020-05-06	SRAS9226	AEROPORT	AGGI	58	1	1		1		Aeroportuaire/Douanier					2	2	0		0		1	8	8	8	8	1	0	1	RESAUX SOCIAUX	1	0	0	0	0	1	1	0	1	1	1	0	1	0	0	0	0	0	0
173	2020-05-06	SRAS9228	AEROPORT	AGGI	55	1	1		1		Aeroportuaire/Douanier					2	2	0		0		1	6	3	3	1	1	0	1		1	0	0	0	0	0	1	0	1	0	1	0	1	0	0	0	0	0	0
226	2020-05-06	SRAS9230	AEROPORT	AGGI	52	1	1		1		Aeroportuaire/Douanier					2	2	0		0		1	3	3	3	1	1	0	1		1	0	0	0	0	1	1	0	1	0	1	0	1	0	0	0	0	0	0
227	2020-05-06	SRAS9231	SALT	OCTA	41	1	1		1		Aeroportuaire/Douanier					2	2	0		0		1	5	3	10	10	1	1	0		1	1	0	0	0	1	1	1	1	0	1	0	1	0	0	0	0	0	0
174	2020-05-06	SRAS9232	AEROPORT	AGGI	51	1	1		1		Aeroportuaire/Douanier					2	2	0		0		1	6	6	6	1	1	1	0		1	0	0	0	0	0	1	0	1	0	1	0	1	0	0	0	0	0	0
177	2020-05-06	SRAS9233	SALT	OCTA	35	1	1		1		Aeroportuaire/Douanier					2	2	0		0		1	30	30	6	1	1	1	1		1	0	0	0	0	1	1	1	1	0	1	0	1	0	0	0	0	0	0
178	2020-05-06	SRAS9234	SALT	OCTA	42	1	1		1		Aeroportuaire/Douanier					2	1	0		0		1	10	20	14	0	1	1	1		1	0	0	0	0	1	1	0	1	0	1	0	1	0	0	0	0	0	0
225	2020-05-06	SRAS9235	AEROPORT	AGGI	34	1	1		1		Aeroportuaire/Douanier					2	2	0		0		1	10	8	8	2	1	0	1		1	0	0	0	0	1	1	1	1	0	1	0	1	0	0	0	0	0	0
245	2020-05-06	SRAS9236	SALT	OCTA	36	1	1		2		Aeroportuaire/Douanier					2	0	0		0		1	3	3	25	3	1	0	0	SENSIBILISATION	1	0	0	0	0	1	1	1	1	1	1	0	1	0	0	0	0	0	0
196	2020-05-06	SRAS9238	SALT	OCTA	45	1	1		1		Aeroportuaire/Douanier					2	2	0		0		1	20	20	10	1	1	1	1		1	0	0	0	0	1	1	1	1	0	1	0	1	0	0	0	0	0	0
175	2020-05-06	SRAS9239	AEROPORT	AGGI	30	1	1		1		Aeroportuaire/Douanier					2	3	0		0		1	4	4	4	2	1	0	1	SERVICE	1	0	0	0	0	0	1	1	0	0	1	0	1	0	0	0	0	0	0
224	2020-05-06	SRAS9240	AEROPORT	AGGI	39	1	1		1		Aeroportuaire/Douanier					1	2	0		0		1	16	6	6	1	1	0	1		1	0	0	0	0	1	1	1	1	0	1	0	1	0	0	0	0	0	0
244	2020-05-06	SRAS9241	SALT	OCTA	26	1	1		1		Aeroportuaire/Douanier					2	2	0		0		1	20	1	1	1	1	1	1	RESEAUX SOCIAUX	1	0	0	0	0	1	1	1	1	0	1	0	1	0	0	0	0	0	0
223	2020-05-06	SRAS9242	AEROPORT	AGGI	31	1	1		1		Aeroportuaire/Douanier					1	3	0		0		1	10	5	4	4	1	1	0		1	0	0	0	0	1	1	0	1	0	1	0	1	0	0	0	0	0	0
195	2020-05-06	SRAS9243	SALT	OCTA	30	1	1		1		Aeroportuaire/Douanier					1	2	0		0		1	4	4	6	0	1	1	1		1	0	0	0	0	1	1	1	0	0	1	0	1	0	0	0	0	0	0
166	2020-05-06	SRAS9244	SALT	OCTA	29	1	1		1		Aeroportuaire/Douanier					2	2	0		0		1	3	3	3	3	1	1	1		1	0	0	0	0	1	1	0	1	0	1	0	1	0	0	0	0	0	0
165	2020-05-06	SRAS9245	SALT	OCTA	33	1	1		1		Aeroportuaire/Douanier					2	2	0		0		1	4	3	3	3	1	1	1		1	0	0	0	1	1	1	0	1	0	1	0	1	0	0	0	0	0	0
179	2020-05-06	SRAS9246	AEROPORT	AGGI	29	1	1		1		Aeroportuaire/Douanier					2	3	0		0		1	4	1	1	1	1	1	0		1	0	0	0	0	0	1	0	1	0	1	0	1	0	0	0	0	0	0
243	2020-05-06	SRAS9247	SALT	OCTA	36	1	1		1		Aeroportuaire/Douanier					2	2	0		0		1	10	3	10	3	1	1	0	SENSIBILISATION	1	1	0	1	0	1	1	1	1	0	1	0	1	0	0	0	0	0	0
194	2020-05-06	SRAS9248	SALT	OCTA	29	1	1		1		Aeroportuaire/Douanier					2	2	0		0		1	20	20	9	3	1	1	1		1	0	0	0	0	1	1	0	1	0	1	0	1	0	0	0	0	0	0
164	2020-05-06	SRAS9249	SALT	OCTA	34	1	1		1		Aeroportuaire/Douanier					2	3	0		0		1	23	3	13	3	1	1	1		1	0	0	0	0	1	1	0	1	0	1	0	1	0	0	0	0	0	0
222	2020-05-06	SRAS9250	AEROPORT	AGGI	28	1	1		1		Aeroportuaire/Douanier					2	2	0		0		1	2	2	2	2	1	1	0		1	0	0	0	0	0	1	1	1	0	1	0	1	0	0	0	0	0	0
241	2020-05-06	SRAS9251	SALT	OCTA	33	1	1		1		Aeroportuaire/Douanier					2	2	0		0		1	60	3	2	2	1	1	0	RESEAUX SOCIAUX	1	0	0	0	0	1	1	0	1	0	1	0	1	0	0	0	0	0	0
193	2020-05-06	SRAS9252	SALT	OCTA	37	1	1		1		Aeroportuaire/Douanier					2	3	0		0		0	20	20	6	6	1	1	1		1	0	0	0	0	1	1	0	1	0	1	0	1	0	0	0	0	0	0
181	2020-05-06	SRAS9253	AEROPORT	AGGI	32	1	1		1		Aeroportuaire/Douanier					2	2	0		0		1	30	6	6	2	1	1	0		1	0	0	0	0	0	1	0	1	0	1	0	1	0	0	0	0	0	0
163	2020-05-06	SRAS9254	SALT	OCTA	32	1	1		1		Aeroportuaire/Douanier					2	2	0		0		1	60	0	5	0	1	1	0		1	0	0	0	0	1	1	0	1	0	1	0	1	0	0	0	0	0	0
192	2020-05-06	SRAS9255	SALT	OCTA	27	1	1		1		Aeroportuaire/Douanier					1	3	0		0		1	5	5	30	0	1	1	1		1	0	0	0	0	1	1	0	1	0	1	0	1	0	0	0	0	0	0
221	2020-05-06	SRAS9256	AEROPORT	AGGI	31	1	1		1		Aeroportuaire/Douanier					1	2	0		0		1	3	3	0	0	1	1	0		1	0	0	0	0	0	1	1	0	0	1	0	1	0	0	0	0	0	0
230	2020-05-06	SRAS9257	AEROPORT	AGGI	38	1	1		1		Aeroportuaire/Douanier					2	3	0		0		1	1	0	10	5	1	1	0	RESAUX SOCIAUX	1	0	0	0	0	1	1	0	1	0	1	0	1	0	0	0	0	0	0
182	2020-05-06	SRAS9258	AEROPORT	AGGI	47	1	1		1		Aeroportuaire/Douanier					2	2	0		0		1	6	3	3	1	1	1			1	0	0	0	0	0	1	0	1	0	1	0	1	0	0	0	0	0	0
162	2020-05-06	SRAS9259	SALT	OCTA	31	1	1		1		Aeroportuaire/Douanier					1	2	0		0		1	1	0	4	1	1	1	1		1	0	0	0	1	1	1	1	0	0	1	0	1	0	0	0	0	0	0
188	2020-05-06	SRAS9260	SALT	OCTA	36	1	1		1		Aeroportuaire/Douanier					2	2	0		0		1	3	3	4	3	1	1	1		1	0	0	0	0	1	1	1	1	0	1	0	1	0	0	0	0	0	0
240	2020-05-06	SRAS9261	SALT	OCTA	35	1	1		2		Aeroportuaire/Douanier					2	1	0		0		9	14	14	7	1	1	1	1		1	0	0	0	0	1	1	1	0	0	1	0	1	0	0	0	0	0	0
220	2020-05-06	SRAS9262	AEROPORT	AGGI	51	1	1		1		Aeroportuaire/Douanier					2	2	0		0		1	9	0	5	0	1	1	0		1	0	0	0	0	1	1	0	1	0	1	0	1	0	0	0	0	0	0
242	2020-05-06	SRAS9263	SALT	OCTA	43	1	1		1		Aeroportuaire/Douanier					2	2	0		0		1	30	5	5	5	1	1	0		1	0	0	0	0	1	1	0	0	1	1	0	0	0	1	1	0	0	0
187	2020-05-06	SRAS9264	AEROPORT	AGGI	52	1	1		1		Aeroportuaire/Douanier					3	3	0		0		1	4	4	4	0	1	1			1	0	0	0	0	0	1	1	0	0	1	0	1	0	0	0	0	0	0
161	2020-05-06	SRAS9265	SALT	OCTA	59	1	1		1		Aeroportuaire/Douanier					2	2	0		0		0	7	7	7	7	1	1	1		1	0	0	0	1	1	1	0	1	0	1	0	1	0	0	0	0	0	0
216	2020-05-06	SRAS9266	SALT	29	21	1	1		1		Aeroportuaire/Douanier					2	3	0		0		1	8	3	3	3	1	1	1		1	0	0	0	0	1	1	0	1	0	1	0	1	0	0	0	0	0	0
188	2020-05-06	SRAS9267	AEROPORT	AGGI	45	2	1		1		Aeroportuaire/Douanier					2	2	0		0		1	11	4	4	1	1	1	1	SERVICE	1	0	0	1	0	0	1	1	0	0	1	0	1	0	0	0	0	0	0
239	2020-05-06	SRAS9268	SALT	OCTA	46	1	1		1		Aeroportuaire/Douanier					2	2	0		0		1	10	10	5	1	1	1	1		1	0	0	0	0	1	1	0	1	0	1	0	1	0	0	0	0	0	0
229	2020-05-06	SRAS9270	AEROPORT	AGGI	30	2	1		1		Aeroportuaire/Douanier					2	3	0		0		1	10	5	4	1	1	0	1	RESAUX SOCIAUX	1	0	0	0	0	0	1	0	1	0	1	0	0	0	0	0	0	0	0
238	2020-05-06	SRAS9271	SALT	OCTA	30	2	1		1		Aeroportuaire/Douanier					2	3	0		0		1	16	16	3	2	1	1	1		1	0	0	0	0	1	1	0	1	0	1	0	1	0	0	0	0	0	0
192	2020-05-06	SRAS9272	AEROPORT	AGGI	41	1	1		1		Aeroportuaire/Douanier					2	2	0		0		9	6	3	3	3	1	1			1	0	0	0	0	1	1	1	1	0	1	0	1	0	0	0	0	0	0
211	2020-05-06	SRAS9300	AEROPORT	AGGI	39	1	1		1		Aeroportuaire/Douanier					2	3	0		0		1	12	7	7	0	1	1	0		1	0	0	0	0	1	1	1	1	0	1	0	1	0	0	0	0	0	0
288	2020-05-07	SRAS1201	FMMP	AGGI	38	1	1		9	COMMAISSAIRE DE POLICE	FORCE ORDRE					2	3	0		0		1	50	5	5	5	1	1	1		1	0	0	0	1	1	1	1	0	0	1	0	1	0	0	0	0	0	0
250	2020-05-07	SRAS1202	FSS	AGGI	33	1	1		9	POLICIER	FORCE ORDRE					1	3	0		0		1	6	2	3	1	1	1	0	RESAUX SOCIAUX	1	0	1	0	1	1	1	1	1	0	1	0	0	0	0	0	0	1	0
281	2020-05-07	SRAS1203	SALT	OCTA	34	1	1		9	POLICE	FORCE ORDRE					2	3	0		0		1	100	70	15	3	1	1	0		1	0	0	0	0	0	1	1	0	0	1	0	1	0	0	0	0	0	0
291	2020-05-07	SRAS1204	FSS	OCTA	37	1	1		9	POLICE	FORCE ORDRE					2	3	0		0		1	23	23	10	4	1	1	1		1	0	0	0	0	1	1	1	0	0	1	0	1	0	0	0	0	0	0
272	2020-05-07	SRAS1206	FSS	AGGI	31	1	1		9	POLICIER	FORCE ORDRE					2	3	0		0		1	5	1	1	1	1	1	1		1	0	0	0	1	1	1	0	1	0	1	0	1	0	0	0	0	0	0
260	2020-05-07	SRAS1207	FSS	AGGI	34	1	1		9	POLICUER	FORCE ORDRE					1	3	0		0		1	5	0	5	1	1	1	0	RESAUX SOCIAUX	1	0	0	0	0	1	1	1	1	0	1	0	0	0	0	0	0	1	0
289	2020-05-07	SRAS1208	FSS	OCTA	50	1	1		9	POLICIER	FORCE ORDRE					2	3	0		0		1	20	20	3	1	1	1	1		1	0	0	0	0	1	1	1	0	0	1	0	1	0	0	0	0	0	0
262	2020-05-07	SRAS1211	FSS	AGGI	55	1	1		1		Aeroportuaire/Douanier					2	3	0		0		1	30	3	4	4	1	1	0		1	0	0	0	0	1	1	0	1	0	1	0	1	0	0	0	0	0	0
249	2020-05-07	SRAS1212	FSS	AGGI	50	1	1		9	POLICIER	FORCE ORDRE					2	2	0		0		1	15	3	5	1	1	1	0	RESAUX SOCIAUX	1	0	0	0	0	1	1	1	1	0	1	0	1	0	0	0	0	0	0
283	2020-05-07	SRAS1213	FMMP	AGGI	53	1	1		9	POLICIER	FORCE ORDRE					2	3	0		0		1	25	5	5	5	1	1	0		1	0	0	0	1	1	1	1	0	0	1	0	1	0	0	0	0	0	0
290	2020-05-07	SRAS1214	FSS	OCTA	34	1	1		9	POLICIER	FORCE ORDRE					2	3	0		0		1	30	30	5	1	1	1	1		1	0	0	0	0	1	1	1	0	0	1	0	1	0	0	0	0	0	0
284	2020-05-07	SRAS1216	FMMP	AGGI	53	1	1		9	POLICIER	FORCE ORDRE					2	2	0		0		1	25	5	5	5	1	1	1		1	0	0	0	1	1	1	0	1	0	1	0	1	0	0	0	0	0	0
259	2020-05-07	SRAS1217	FSS	AGGI	51	1	1		9	POLICIER	FORCE ORDRE					2	2	0		0		1	30	5	5	5	1	1	0	RESAUX SOCIAUX	1	0	0	0	0	1	1	1	0	0	1	0	1	0	0	0	0	0	0
271	2020-05-07	SRAS1218	FSS	AGGI	37	1	1		9	POLICIER	FORCE ORDRE					2	3	0		0		1	4	4	4	4	1	1	1		1	0	0	0	1	1	1	1	0	0	1	0	1	0	0	0	0	0	0
235	2020-05-07	SRAS1219	UL	AGGI	50	1	1		9	POLICIER	FORCE ORDRE					2	2	0		0		1	40	40	12	5	1	1	1		1	0	0	0	0	1	1	1	0	0	1	0	1	0	0	0	0	0	0
280	2020-05-07	SRAS1220	FSS	AGGI	51	1	1		9	POLICIER	FORCE ORDRE					2	2	0		0		1	5	0	4	1	1	0	1	RESAUX SOCIAUX	1	0	0	0	0	1	1	1	0	0	1	0	1	0	0	0	0	0	0
259	2020-05-07	SRAS1221	SALT	OCTA	37	1	1		9	POLICE	FORCE ORDRE					2	2	0		0		1	10	0	4	0	1	1	0		1	0	0	0	0	1	1	1	0	0	1	0	1	0	0	0	0	0	0
261	2020-05-07	SRAS1222	FSS	AGGI	33	2	1		5		Sante	9	PHARMACIENNE	5	PHARMACIE	2	3	0		0		1	10	10	15	0	1	1	1		1	0	0	0	0	1	1	1	0	0	1	0	1	0	0	0	0	0	0
278	2020-05-07	SRAS1223	FMMP	AGGI	49	1	1		9	POLICIER	FORCE ORDRE					2	2	0		0		1	60	6	6	6	1	1	1		1	0	0	0	1	1	1	1	0	0	1	0	1	0	0	0	0	0	0
277	2020-05-07	SRAS1224	FMMP	AGGI	40	1	1		9	POLICIER	FORCE ORDRE					2	2	0		0		1	6	4	4	4	1	1	1		1	0	0	0	0	1	1	1	0	0	1	0	1	0	0	0	0	0	0
252	2020-05-07	SRAS1226	FSS	AGGI	31	1	1		9	POLICIER	FORCE ORDRE					2	2	0		0		1	30	12	12	0	1	0	0	RESAUX SOCIAUX	1	0	0	0	0	1	1	1	0	0	1	0	1	0	0	0	0	0	0
251	2020-05-07	SRAS1227	FSS	AGGI	34	1	1		9	POLICIER	FORCE ORDRE					2	3	0		0		1	30	5	15	2	1	0	0	RESAUX SOCIAUX	1	0	0	1	0	1	1	1	0	0	1	0	1	0	0	0	0	0	0
283	2020-05-07	SRAS1228	FSS	OCTA	52	1	1		9	POLICE	FORCE ORDRE					2	2	0		0		1	42	6	6	1	1	1	0		1	0	0	0	0	0	1	1	0	0	1	0	1	0	0	0	0	0	0
276	2020-05-07	SRAS1229	FMMP	AGGI	35	1	1		9	POLICIER	FORCE ORDRE					2	2	0		0		1	5	4	4	3	1	1	1		1	0	0	0	1	1	1	1	0	0	1	0	1	0	0	0	0	0	0
279	2020-05-07	SRAS1231	FSS	AGGI	34	1	1		9	POLICIER	FORCE ORDRE					2	2	0		0		1	50	3	2	2	1	1	0		1	0	0	1	0	1	1	1	0	0	1	0	1	0	0	0	0	0	0
234	2020-05-07	SRAS1232	UL	AGGI	34	1	1		9	POLICIER	FORCE ORDRE					2	2	0		0		1	20	20	5	1	1	1	1		1	0	0	0	0	1	1	1	0	0	1	0	1	0	0	0	0	0	0
261	2020-05-07	SRAS1234	SALT	OCTA	37	1	1		9	POLICE	FORCE ORDRE					2	2	0		0		0	9	9	9	4	1	1	0		1	0	0	0	1	0	1	1	0	0	1	0	1	0	0	0	0	0	0
254	2020-05-07	SRAS1235	FSS	AGGI	39	1	1		9	POLICIER	FORCE ORDRE					4	3	0		0		1	15	4	4	4	1	0	0	RESAUX SOCIAUX	1	0	0	0	0	1	1	1	1	0	1	0	1	0	0	0	0	0	0
274	2020-05-07	SRAS1236	FMMP	AGGI	38	1	1		9	POLICIER	FORCE ORDRE					2	2	0		0		1	11	5	11	5	1	1	1		1	0	0	1	0	1	1	1	0	0	1	0	1	0	0	0	0	0	0
255	2020-05-07	SRAS1237	FSS	AGGI	36	1	1		9	POLICIER	FORCE ORDRE					2	3	0		0		1	25	5	8	5	1	1	0		1	0	0	0	0	1	1	1	0	0	1	0	1	0	0	0	0	0	0
284	2020-05-07	SRAS1239	FSS	OCTA	37	1	1		9	POLICE	FORCE ORDRE					2	2	0		0		1	3	3	5	0	1	1	0		1	0	0	0	0	0	1	1	0	0	1	0	1	0	0	0	0	0	0
236	2020-05-07	SRAS1240	FMMP	AGGI	35	1	1		9	POLICIER	FORCE ORDRE					2	2	0		0		1	4	3	3	3	1	1	1		1	0	0	0	0	1	1	0	0	0	0	0	1	0	0	0	0	0	0
253	2020-05-07	SRAS1241	FSS	AGGI	35	1	1		9	POLICIER	FORCE ORDRE					2	2	0		0		1	3	3	4	4	1	0	0	RESAUX SOCIAUX	1	0	0	1	0	1	1	1	0	0	1	0	1	0	0	0	0	0	0
297	2020-05-07	SRAS1242	FSS	OCTA	38	1	1		9	POLICIER	FORCE ORDRE					2	2	0		0		9	11	1	1	0	1	1	0		1	0	0	0	0	0	1	1	0	0	1	0	1	0	0	0	0	0	0
288	2020-05-07	SRAS1243	FSS	OCTA	32	1	1		9	POLICE	FORCE ORDRE					2	2	0		0		1	10	10	6	1	1	1	1		1	0	0	0	0	1	1	1	0	0	1	0	1	0	0	0	0	0	0
237	2020-05-07	SRAS1244	FMMP	AGGI	36	1	1		9	POLICIER	FORCE ORDRE					2	3	0		0		1	7	5	5	5	1	1	1		1	0	0	0	0	1	1	1	0	0	1	0	1	0	0	0	0	0	0
285	2020-05-07	SRAS1245	FSS	OCTA	35	1	1		9	POLICE	FORCE ORDRE					2	2	0		0		1	0	0	4	4	1	1	0		1	0	0	0	0	0	1	1	0	0	1	0	1	0	0	0	0	0	0
238	2020-05-07	SRAS1246	FMMP	AGGI	40	1	1		9	POLICIER	FORCE ORDRE					2	2	0		0		1	5	4	4	4	1	1	0		1	0	0	0	1	1	1	1	0	0	1	0	1	0	0	0	0	0	0
294	2020-05-07	SRAS1248	FSS	OCTA	38	1	1		9	POLICE	FORCE ORDRE					2	2	0		0		1	40	40	4	3	1	1	1		1	0	0	0	0	1	1	1	0	0	1	0	1	0	0	0	0	0	0
286	2020-05-07	SRAS1249	FSS	OCTA	33	1	1		9	POLICE	FORCE ORDRE					2	2	0		0		1	9	4	4	4	1	1	0		1	0	0	0	0	0	1	1	0	1	1	0	1	0	0	0	0	0	0
239	2020-05-07	SRAS1250	FMMP	AGGI	33	1	1		9	POLICIER	FORCE ORDRE					2	2	0		0		1	7	4	4	4	1	1	1		1	0	0	0	1	1	1	1	0	0	1	0	1	0	0	0	0	0	0
240	2020-05-07	SRAS1251	FMMP	AGGI	32	1	1		9	POLICIER	FORCE ORDRE					2	2	0		0		1	20	5	5	5	1	1	1		1	0	0	0	0	1	1	1	0	0	1	0	1	0	0	0	0	0	0
293	2020-05-07	SRAS1253	FSS	OCTA	35	1	1		9	POLICE	FORCE ORDRE					2	2	0		0		1	40	40	20	0	1	1	0		1	0	0	0	0	1	1	1	0	0	1	0	1	0	0	0	0	0	0
332	2020-05-07	SRAS1254	UL	OCTA	36	1	1		9	POLICE	FORCE ORDRE					2	2	0		0		1	16	6	6	6	1	1	1		1	0	0	0	0	1	1	1	0	0	1	0	1	0	0	0	0	0	0
298	2020-05-07	SRAS1255	FSS	OCTA	39	1	1		9	POLICIER	FORCE ORDRE					2	2	0		0		1	40	40	6	1	1	1	0		1	0	0	0	0	1	1	1	0	0	1	0	1	0	0	0	0	0	0
256	2020-05-07	SRAS1256	FSS	AGGI	45	1	1		6		FORCE ORDRE					2	3	0		0		1	11	7	7	1	1	1	1		1	0	0	0	0	0	1	0	1	0	1	0	1	0	0	0	0	0	0
268	2020-05-07	SRAS1257	FSS	AGGI	29	1	1		9	STAGIAIRE À EPAM	FORCE ORDRE					1	3	0		0		1	12	9	9	0	1	1			1	0	0	0	0	0	1	1	1	0	1	0	1	0	0	0	0	0	0
289	2020-05-07	SRAS1258	FSS	AGGI	36	1	1		9	POLICIER	FORCE ORDRE					2	3	0		0		1	1	1	10	4	1	1	0		1	0	0	1	1	1	1	1	0	0	1	0	1	0	0	0	0	0	0
266	2020-05-07	SRAS1259	SALT	OCTA	32	2	1		9	POLICIER	FORCE ORDRE					2	3	0		0		1	20	20	4	1	1	1	1		1	0	0	0	0	1	1	1	0	0	1	0	1	0	0	0	0	0	0
329	2020-05-07	SRAS1260	UL	OCTA	33	1	1		9	POLICIER	FORCE ORDRE					2	2	0		0		1	9	8	8	8	0				1	0	0	0	0	1	1	1	0	0	1	0	1	0	0	0	0	0	0
264	2020-05-07	SRAS1261	FSS	AGGI	45	1	1		5		FORCE ORDRE	1		5	CHU CAMPUS	2	3	0		1	LIEN PROFESSIONNEL	1	5	0	5	0	1	1			1	0	0	0	0	1	1	0	1	0	1	0	1	0	0	0	0	0	0
246	2020-05-07	SRAS1262	FSS	AGGI	36	1	1		9	POLICIER	FORCE ORDRE					1	2	0		0		1	5	0	5	5	1	1	1	RESAUX SOCIAUX	1	0	0	0	0	1	1	1	1	0	1	0	0	0	1	1	0	0	0
333	2020-05-07	SRAS1265	UL	OCTA	31	1	1		9	POLICIER	FORCE ORDRE					2	2	0		0		1	4	3	6	3	1	1	1		1	0	0	0	0	1	1	1	0	0	1	0	1	0	0	0	0	0	0
265	2020-05-07	SRAS1266	FSS	AGGI	54	1	1		9	DEPUTE À L'ASSEMBLÉE NATIONALE	FORCE ORDRE					2	3	0		0		1	15	7	7	1	1	1		RÉSEAUX SOCIAUX	1	0	0	0	1	1	1	1	0	0	1	0	1	0	0	0	0	0	0
266	2020-05-07	SRAS1268	FSS	AGGI	50	2	1		9	AGENT D'ETAT CIVIL	FORCE ORDRE					2	1	0		0		9	27	7	7	1	1	1			1	0	0	0	0	1	1	1	1	0	1	0	1	0	0	0	0	0	0
330	2020-05-07	SRAS1269	UL	OCTA	36	2	1		9	POLICE	FORCE ORDRE					1	2	0		0		1	1	1	1	1	1	1	1		1	0	0	0	0	1	1	1	0	0	1	0	1	0	0	0	0	0	0
265	2020-05-07	SRAS1270	SALT	OCTA	26	1	1		9	POLICIER	FORCE ORDRE					1	2	0		0		1	6	6	5	0	1	1	1		1	0	0	0	0	1	1	1	0	0	1	0	1	0	0	0	0	0	0
267	2020-05-07	SRAS1271	SALT	OCTA	36	1	1		9	POLICIER	FORCE ORDRE					2	2	0		0		1	2	2	7	2	1	1	0		1	0	0	0	0	0	1	1	1	0	1	0	1	0	0	0	0	0	0
269	2020-05-07	SRAS1272	FSS	AGGI	20	1	1		9	EPAM	FORCE ORDRE					1	3	0		1		1	25	11	11	11	1	1			1	0	0	1	1	1	1	0	1	0	1	0	1	0	0	0	0	0	0
282	2020-05-07	SRAS1274	SALT	OCTA	51	1	1		9	POLICE	FORCE ORDRE					2	2	0		0		1	100	3	3	1	1	1	0		1	0	0	0	0	1	1	1	1	0	1	0	1	0	0	0	0	0	0
331	2020-05-07	SRAS1276	UL	OCTA	34	1	1		9	POLICE	FORCE ORDRE					2	2	0		0		1	24	4	4	4	1	1	0		1	0	0	0	1	1	1	1	0	0	1	0	1	0	0	0	0	0	0
270	2020-05-07	SRAS1277	FSS	AGGI	30	1	1		9	POLICIER	FORCE ORDRE					1	3	0		0		1	6	0	4	0	1	0	0	RESAUX SOCIAUX	1	0	0	0	0	1	1	1	0	0	1	0	1	0	0	0	0	0	0
264	2020-05-07	SRAS1278	SALT	OCTA	32	2	1		9	PLILICIERE	FORCE ORDRE					2	2	0		0		1	20	20	6	3	1	1	1		1	0	0	0	0	1	1	1	0	0	1	0	1	0	0	0	0	0	0
258	2020-05-07	SRAS1279	FSS	AGGI	27	1	1		9	POLICIER	FORCE ORDRE					1	2	0		0		0	4	0	30	1	1	1	0		9	0	0	0	0	1	1	1	0	0	1	0	1	0	0	0	0	0	0
268	2020-05-07	SRAS1280	SALT	OCTA	34	1	1		9	POLICIER	FORCE ORDRE					2	2	0		0		1	5	0	4	0	1	1	0		1	0	0	0	0	0	1	1	0	0	1	0	1	0	0	0	0	0	0
241	2020-05-07	SRAS1281	FMMP	AGGI	32	2	1		9	POLICIERE	FORCE ORDRE					2	3	0		0		1	3	3	3	3	1	1	1		1	0	0	0	0	1	1	1	0	0	1	0	1	0	0	0	0	0	0
257	2020-05-07	SRAS1282	FSS	AGGI	31	1	1		9	POLICIER	FORCE ORDRE					2	3	0		0		9	20	1	6	1	1	1	0	RESAUX SOCIAUX	1	0	0	0	0	1	1	1	0	0	1	0	1	0	0	0	0	0	0
263	2020-05-07	SRAS1283	SALT	OCTA	30	1	1		9	POLICIERE	FORCE ORDRE					2	2	0		0		1	17	17	17	4	1	1	1		1	0	0	0	0	1	1	1	0	0	1	0	1	0	0	0	0	0	0
247	2020-05-07	SRAS1284	FSS	AGGI	24	2	1		9	POLICIERE	FORCE ORDRE					2	3	0		0		1	3	3	3	1	1	1	0		1	0	0	0	0	1	1	1	0	0	1	0	1	0	0	0	0	0	0
262	2020-05-07	SRAS1285	SALT	OCTA	32	1	1		9	POLICIER	FORCE ORDRE					2	2	0		0		1	6	6	5	4	1	1	0		1	0	0	0	0	1	1	1	0	0	1	0	1	0	0	0	0	0	0
281	2020-05-07	SRAS1286	FSS	AGGI	31	1	1		9	POLICIER	FORCE ORDRE					2	2	0		0		1	2	2	6	1	1	1	0	RESAUX SOCIAUX	1	0	0	0	0	0	0	0	0	0	0	0	1	0	0	0	0	0	0
286	2020-05-07	SRAS1287	FSS	AGGI	35	2	1		9	POLICIER	FORCE ORDRE					2	2	0		0		1	20	6	6	2	1	1	0		1	0	0	0	0	1	1	1	0	0	1	0	1	0	0	0	0	0	0
248	2020-05-07	SRAS1288	FSS	AGGI	25	2	1		9	POLICIERE	FORCE ORDRE					1	2	0		0		1	20	0	30	1	1	0	0	RESAUX SOCIAUX	1	1	0	1	0	1	1	1	0	0	1	0	1	0	0	0	0	0	0
244	2020-05-07	SRAS1291	FSS	AGGI	24	2	1		9	POLICIERE	FORCE ORDRE					1	2	0		0		1	2	0	1	1	1	0	0	RESAUX SOCIAUX	1	0	0	0	1	1	1	1	0	0	1	0	0	0	0	0	0	1	0
282	2020-05-07	SRAS1294	FSS	AGGI	33	2	1		9	POLICIER	FORCE ORDRE					2	2	0		0		1	30	10	10	0	1	1	0	RESAUX SOCIAUX	1	0	0	1	0	1	1	1	0	0	1	0	0	0	0	1	0	0	0
269	2020-05-07	SRAS1295	SALT	OCTA	33	1	1		9	POLICE	FORCE ORDRE					2	2	0		0		0	3	3	13	3	1	1	0		1	0	0	0	0	0	1	1	1	0	1	0	1	0	0	0	0	0	0
280	2020-05-07	SRAS1296	SALT	OCTA	25	1	1		9	POLICIERE	FORCE ORDRE					1	2	0		0		1	20	20	50	10	1	1	0		1	0	0	0	0	1	1	1	0	0	1	0	1	0	0	0	0	0	0
279	2020-05-07	SRAS1298	SALT	OCTA	25	1	1		9	POLICIER	FORCE ORDRE					1	2	0		0		1	20	20	50	0	1	1	1		1	0	0	0	0	1	1	1	0	0	1	0	1	0	0	0	0	0	0
276	2020-05-07	SRAS1299	SALT	OCTA	22	2	1		9	POLICIERE	FORCE ORDRE					1	2	0		0		9	4	2	2	2	1	1	0		1	0	0	0	0	1	1	1	0	0	1	0	1	0	0	0	0	0	0
258	2020-05-07	SRAS1301	SALT	OCTA	28	1	1		9	PLOCIERE	FORCE ORDRE					2	3	0		0		1	20	20	6	1	1	1	1		1	0	0	0	0	1	1	1	0	0	1	0	1	0	0	0	0	0	0
263	2020-05-07	SRAS1302	FSS	AGGI	25	1	1		5		FORCE ORDRE	9	INTERNE			1	3	0		0		1	20	7	7	0	1	1			1	0	0	0	0	0	1	1	1	1	1	0	1	0	0	0	0	0	0
275	2020-05-07	SRAS1303	FSS	AGGI	24	1	1		9	POLICIER	FORCE ORDRE					1	3	0		0		1	4	4	4	1	1	1	0		1	0	0	0	0	0	1	1	0	0	1	0	1	0	0	0	0	0	0
277	2020-05-07	SRAS1304	SALT	OCTA	25	1	1		9	POLICE	FORCE ORDRE					1	3	0		0		1	50	0	0	0	1	1	0		1	0	0	0	0	1	1	1	1	0	1	0	1	0	0	0	0	0	0
270	2020-05-07	SRAS1305	SALT	OCTA	22	1	1		9	AGENT DE POLICE	FORCE ORDRE					1	3	0		0		1	9	0	4	0	1	1	0		1	0	0	0	0	1	0	1	0	0	1	0	1	0	0	0	0	0	0
278	2020-05-07	SRAS1306	SALT	OCTA	22	1	1		9	POLICIER	FORCE ORDRE					1	2	0		0		1	6	6	15	0	1	1	0		1	0	0	0	0	1	1	0	1	0	1	0	0	1	0	0	0	0	0
257	2020-05-07	SRAS1307	SALT	OCTA	23	1	1		9	PLOCIER	FORCE ORDRE					1	2	0		0		1	50	50	15	0	1	1	1		1	0	0	0	0	1	1	1	0	0	1	0	1	0	0	0	0	0	0
242	2020-05-07	SRAS1308	FMMP	AGGI	21	2	1		9	POLICIERE	FORCE ORDRE					1	3	0		0		0	11	11	11	11	1	0	0		1	0	0	0	1	1	1	1	0	0	1	0	1	0	0	0	0	0	0
271	2020-05-07	SRAS1311	SALT	OCTA	30	1	1		9	POLICE	FORCE ORDRE					1	3	0		0		1	100	30	12	12	1	1	0		1	0	0	0	1	0	1	1	0	0	1	0	1	0	0	0	0	0	0
292	2020-05-07	SRAS1312	FSS	OCTA	27	1	1		9	POLICE	FORCE ORDRE					1	3	0		0		1	20	20	10	0	1	1	1		1	0	0	0	0	1	1	1	0	0	1	0	1	0	0	0	0	0	0
285	2020-05-07	SRAS1313	FSS	AGGI	26	1	1		9	POLICIER	FORCE ORDRE					1	2	0		0		1	3	0	15	2	1	1	1	RESAUX SOCIAUX	1	0	0	0	0	1	1	1	0	0	1	0	1	0	0	0	0	0	0
295	2020-05-07	SRAS1314	FSS	OCTA	23	2	1		9	BAKOUBAYI	FORCE ORDRE					1	3	0		0		1	50	50	50	0	1	1	1		1	0	0	0	0	1	1	1	0	0	1	0	1	0	0	0	0	0	0
273	2020-05-07	SRAS1315	FSS	AGGI	27	1	1		9	POLICIER	FORCE ORDRE					1	3	0		0		1	19	19	19	19	1	1	1		0	0	0	1	1	1	1	1	0	0	1	0	1	0	0	0	0	0	0
255	2020-05-07	SRAS1316	SALT	OCTA	25	1	1		9	POLICIER	FORCE ORDRE					1	2	0		0		9	5	5	25	0	1	1	1		1	0	0	0	0	1	1	1	0	0	1	0	1	0	0	0	0	0	0
287	2020-05-07	SRAS1317	FSS	AGGI	37	1	1		9	POLICIER	FORCE ORDRE					2	2	0		0		1	1	1	8	5	1	0	0	RESAUX SOCIAUX	1	0	0	0	0	1	1	1	0	0	1	0	1	0	0	0	0	0	0
256	2020-05-07	SRAS1318	SALT	OCTA	23	2	1		9	POLICIERE	FORCE ORDRE					1	2	0		0		1	3	0	7	7	1	1	0		1	0	0	0	0	1	1	1	0	0	1	0	1	0	0	0	0	0	0
272	2020-05-07	SRAS1319	SALT	OCTA	22	2	1		9	POLICE	FORCE ORDRE					1	2	0		0		1	11	0	11	11	1	0	1		1	0	0	0	0	0	1	1	1	0	1	0	0	1	1	0	0	0	0
245	2020-05-07	SRAS1320	FSS	AGGI	23	1	1		9	POLICIER	FORCE ORDRE					1	3	0		0		1	20	20	10	0	1	0	1		1	0	0	0	0	1	1	1	1	0	1	0	1	0	0	0	0	0	0
274	2020-05-07	SRAS1321	SALT	OCTA	27	1	1		9	POLICE	FORCE ORDRE					1	3	0		0		0	10	10	10	10	1	1	1		1	0	0	0	1	1	1	1	0	0	1	0	1	0	0	0	0	0	0
296	2020-05-07	SRAS1322	FSS	OCTA	21	1	1		9	POLICE	FORCE ORDRE					1	2	0		0		9	6	6	3	3	1	1	0		1	0	0	0	0	1	0	1	1	0	1	0	0	0	1	0	0	0	0
273	2020-05-07	SRAS1323	SALT	OCTA	22	1	1		9	POLICE	FORCE ORDRE					1	2	0		0		1	1	0	2	0	1	1	0		1	0	0	0	0	1	1	1	0	0	1	0	1	0	0	0	0	0	0
275	2020-05-07	SRAS1324	SALT	OCTA	24	1	1		9	POLICE	FORCE ORDRE					1	2	0		0		1	1		37	0	1	1	1		1	0	0	0	0	1	1	1	0	0	1	0	1	0	0	0	0	0	0
243	2020-05-07	SRAS1333	FMMP	AGGI	33	1	1		9	POLICIER	FORCE ORDRE					2	2	0		0		1	7	3	3	3	1	1	1		1	0	0	0	1	1	1	1	0	0	1	0	1	0	0	0	0	0	0
260	2020-05-07	SRAS1515	SALT	OCTA	33	1	1		9	POLICE	FORCE ORDRE					2	2	0		0		1	19	2	5	2	1	1	0		1	0	0	0	0	0	1	1	1	0	1	0	1	0	0	0	0	0	0
335	2020-05-07	SRAS1605	UL	OCTA	26	1	1		9	INAM	Sante					2	3	0		0		1	15	15	6	0	1	1	1			0	0	1	1	1	1	1	1	0	1	0	0	1	1	1	0	0	0
148	2020-05-05	SRAS9229	SALT	OCTA	64	1	1		1		Aeroportuaire/Douanier					2	2	0		0		1	7	6	14	6	1	1	0		1	0	0	0	1	1	1	0	1	0	1	0	1	0	0	0	0	0	0
267	2020-05-07	SRAS1967	FSS	AGGI	23	1	1		9	ETUDIANT	Sante					1	3	0		0		1	14	14	6	0	1	1			1	0	0	1	0	0	1	1	0	0	1	0	0	0	0	0	0	0	0
387	2020-05-08	SRAS1209	FSS	OCTA	31	1	1		9	POLICE	FORCE ORDRE					1	3	0		0		1	16	4	4	1	1	1			1	0	0	0	0	0	1	1			1		0	0	0	0	0	0	0
385	2020-05-08	SRAS1210	FSS	OCTA	31	1	1		9	POLICIER	FORCE ORDRE					1	3	0		0		1	13	3	3	3	1	1			1	0	0	0	0	1	1	1			1		0	0	0	0	0	0	0
389	2020-05-08	SRAS1225	FSS	OCTA	38	1	1		9	POLICE	FORCE ORDRE					2	2	0		0		1	22	0	2	0	1	1			1	0	0	0	0	0	1	1	1		1		0	0	0	0	0	0	0
380	2020-05-08	SRAS1230	FSS	OCTA	38	1	1		9	POLICE	FORCE ORDRE					2	2	0		0		1	99	4	4	4	1	1			1	0	0	0	0	0	1	1			1		0	0	0	0	0	0	0
390	2020-05-08	SRAS1238	FSS	OCTA	38	1	1		9	POLICE	FORCE ORDRE					2	2	0		0		1	15	7	7	0	1	1			1	0	0	0	0	0	1	1			1		0	0	0	0	0	0	0
391	2020-05-08	SRAS1247	FSS	OCTA	22	1	1		9	POLICE	FORCE ORDRE					1	2	0		0		1	54	0	0	0	1	1			1	0	0	0	0	1	1	1			1		0	0	0	0	0	0	0
388	2020-05-08	SRAS1252	FSS	OCTA	36	1	1		9	POLICE	FORCE ORDRE					1	2	0		0		9	4	4	4	1	1	1			0	0	0	0	0	1	1	1			1		0	0	0	0	0	0	0
381	2020-05-08	SRAS1263	FSS	OCTA	33	1	1		9	POLICE	FORCE ORDRE					2	2	0		0		1	32	0	0	0	1	1			1	0	0	0	0	0	1	1			1		0	0	0	0	0	0	0
386	2020-05-08	SRAS1273	FSS	OCTA	36	1	1		9	POLICE	FORCE ORDRE					2	2	0		0		1	8	4	4	1	1	1			1	0	0	0	0	0	1	1			1		0	0	0	0	0	0	0
382	2020-05-08	SRAS1275	FSS	OCTA	28	1	1		9	POLICE	FORCE ORDRE					2	2	0		0		1	99	15	2	2	1	1			1	0	0	0	0	0	1	1			1		0	0	0	0	0	0	0
383	2020-05-08	SRAS1287	FSS	OCTA	28	2	1		9	POLICIERE	FORCE ORDRE					2	2	0		0		1	33	3	3	1	1		1		1	0	0	0	0	1	1	1	1		1		0	0	0	0	0	0	0
379	2020-05-08	SRAS1289	UL	OCTA	34	1	1		9	POLICIER	FORCE ORDRE					1	2	0		0		1	14	8	8	1	1		1		1	0	0	0	0	0	1	1			1		0	0	0	0	0	0	0
384	2020-05-08	SRAS1290	FSS	OCTA	25	1	1		9	POLICE	FORCE ORDRE					1	3	0		0		1	6	6	5	5	1	1			1	0	0	0	0	1	1	1			1		0	0	0	0	0	0	0
350	2020-05-08	SRAS1401	FSS	AGGI	35	1	1		9	POLICIER	FORCE ORDRE					2	2	0		0		1	6	6	5	5	1	1		RESEAUX SOCIAUX	1	0	0	0	0	1	1	1	0	0	1	0	1	0	0	0	0	0	0
376	2020-05-08	SRAS1403	UL	OCTA	30	1	1		9	POLICIER	FORCE ORDRE					2	2	0		0		1	3	3	3	2	1	1	1		1	0	0	0	0	1	1	1			1		0	0	0	0	0	0	0
293	2020-05-08	SRAS1404	FMMP	AGGI	28	1	1		9	ASSUREUR ÀL'INAM	FORCE ORDRE					2	3	0		0		1	5	4	4	2	1	1	1		1	0	0	0	1	1	1	0	1	0	1	0	1	0	0	0	0	0	0
333	2020-05-08	SRAS1405	FSS	AGGI	45	1	1		9	GENDARME	FORCE ORDRE					2	2	0		0		1	3	3	3	0	1	1			1	0	0	0	0	1	1	0	1	0	1	0	1	0	0	0	0	0	0
363	2020-05-08	SRAS1406	UL	OCTA	25	2	1		5	INAM	FORCE ORDRE	9	INAM			1	3	0		0		1	0	0	6	6	1	0	1		0	0	1	0	0	1	0	0	1	0	1	0	1	0	0	0	0	0	0
294	2020-05-08	SRAS1407	FMMP	AGGI	53	1	1		9	POLICIER	FORCE ORDRE					2	2	0		0		9	6	4	4	4	1	1	1		1	0	0	0	1	1	1	1	0	0	1	0	1	0	0	0	0	0	0
349	2020-05-08	SRAS1408	FSS	AGGI	44	1	1		9	POLICIER	FORCE ORDRE					2	2	0		0		1	30	5	5	0	1	1		RESEAUX SOCIAUX	1	0	0	0	0	1	1	1	0	0	1	0	1	0	0	0	0	0	0
375	2020-05-08	SRAS1409	UL	OCTA	48	1	1		9	POLICE	FORCE ORDRE					2	2	0		0		0	14	14	7	1	1	1	1		1	0	0	0	0	1	1	1	1	0	1	0	1	0	0	0	0	0	0
332	2020-05-08	SRAS1410	FSS	AGGI	50	1	1		9	POLICIER	FORCE ORDRE					2	2	0		0		9	9	9	7	0	1	1			1	0	0	0	0	1	1	1	1	0	1	0	1	0	0	0	0	0	0
295	2020-05-08	SRAS1411	FMMP	AGGI	34	1	1		9	POLICIER	FORCE ORDRE					2	2	0		0		1	15	3	19	3	1	1	1		1	0	0	0	0	1	1	1	0	0	1	0	1	0	0	0	0	0	0
317	2020-05-08	SRAS1412	UL	OCTA	34	1	1		9	POLICE	FORCE ORDRE					2	2	0		0		1	1	0	0	0	1	1	0		1	0	0	0	0	0	1	1	0	0	1	0	1	0	0	0	0	0	0
351	2020-05-08	SRAS1413	FSS	AGGI	33	1	1		9	POLICIER	FORCE ORDRE					2	2	0		0		1	10	3	3	3	1	1		RESEAUX SOCIAUX	1	1	0	1	0	0	1	1	0	0	1	0	1	0	0	0	0	0	0
374	2020-05-08	SRAS1414	UL	OCTA	34	1	1		9	POLICE	FORCE ORDRE					2	2	0		0		1	10	10	5	1	1	1	1		1	0	0	0	0	1	1	1	0	0	1	0	1	0	0	0	0	0	0
296	2020-05-08	SRAS1415	FMMP	AGGI	47	1	1		9	INFORMATICIEN(INAM)	Sante					1	3	0		0		1	15	0	0	0	1	1	1		1	0	0	0	1	1	1	1	0	0	1	0	1	0	0	0	0	0	0
373	2020-05-08	SRAS1416	UL	OCTA	49	1	1		9	INAM	Sante					2	2	0		0		1	10	10	5	1	1	1	1		1	0	0	0	0	1	1	1	0	0	1	0	1	0	0	0	0	0	0
348	2020-05-08	SRAS1417	FSS	AGGI	37	2	1		9	AGENT INAM	Sante					2	3	0		0		1	5	5	5	3	1	1	1	RESEAUX SOCIAUX	1	0	0	0	1	1	1	0	1	1	1	0	1	0	0	0	0	0	0
331	2020-05-08	SRAS1418	FSS	AGGI	40	1	1		9	ASSISTANTE PRESTATION À INAM	Sante					1	3	0		0		1	20	20	1	4	1	1	1		1	0	0	0	0	1	1	0	1	0	1	0	1	0	0	0	0	0	0
297	2020-05-08	SRAS1419	FMMP	AGGI	36	1	1		9	POLICIER	FORCE ORDRE					1	2	0		0		1	6	3	15	3	1	1	1		1	0	0	0	1	1	1	1	0	0	1	0	1	0	0	0	0	0	0
347	2020-05-08	SRAS1420	FSS	AGGI	34	1	1		9	POLICIER	FORCE ORDRE					2	2	0		0		1	0	0	2	2	1	1		RESEAUX SOCIAUX	1	0	0	0	0	1	1	1	0	0	1	0	1	0	0	0	0	0	0
316	2020-05-08	SRAS1421	UL	OCTA	33	1	1		9	POLICE	FORCE ORDRE					1	2	0		0		1	6	3	10	3	1	1	0		1	1	0	0	0	0	1	1	0	0	1	0	1	0	0	0	0	0	0
318	2020-05-08	SRAS3000	UL	OCTA	32	1	1		9	POLICE	FORCE ORDRE					1	2	0		0		1	30	1	1	1	1	1	0		1	0	0	0	1	0	1	1	1	0	1	0	1	0	0	0	0	0	0
298	2020-05-08	SRAS1422	FMMP	AGGI	35	1	1		9	POLICIER	FORCE ORDRE					2	2	0		0		1	7	3	7	3	1	1	1		1	0	0	0	0	1	1	1	0	0	1	0	1	0	0	0	0	0	0
362	2020-05-08	SRAS1423	UL	OCTA	23	2	1		1		Aeroportuaire/Douanier	9	POLICIERE			1	3	0		0		1	12	12	6	0	1	1	1		1	0	0	0	0	1	1	1	0	0	1	0	1	0	0	0	0	0	0
346	2020-05-08	SRAS1424	FSS	AGGI	21	2	1		9	POLICIER	FORCE ORDRE					1	3	0		0		1	60	0	5	0	1			RESAUX SOCIAUX	1	0	0	0	0	0	0				0		1	0	0	0	0	0	0
330	2020-05-08	SRAS1425	FSS	AGGI	35	2	1		9	AGENT DE TRAITEMENT À INAM	Sante					2	3	0		0		1	7	3	3	1	1	1			1	0	0	0	1	1	1	1	1	0	1	0	1	0	0	0	0	0	0
345	2020-05-08	SRAS4000	FSS	AGGI	38	2	1		9	AGENT INAM	Sante					1	3	0		0		1	0	3	3	1	1	1	1	RESEAUX SOCIAUX	1	0	0	0	1	0	1	0	1	0	1	0	1	0	0	0	0	0	0
299	2020-05-08	SRAS1427	FMMP	AGGI	33	2	1		9	ASSISTANTE ADMNISIRATIVE(INAM)	Sante					1	3	0		0		1	7	7	7	7	1	1	1			0	0	0	0	1	1	0	1	0	1	0	1	0	0	0	0	0	0
315	2020-05-08	SRAS1428	UL	OCTA	36	1	1		9	AGENT DE RECOUVREMENT INAM	Sante					2	3	0		0		1	14	6	6	1	1	1	0		1	0	0	1	1	0	1	0	1	0	1	0	0	0	1	0	0	0	0
329	2020-05-08	SRAS1429	FSS	AGGI	41	1	1		9	CONTROLEUR DE GESTION À INAM	Sante					2	3	0		0		1	9	7	7	0	1	1			1	0	0	0	1	1	1	1	1	0	1	0	1	0	0	0	0	0	0
365	2020-05-08	SRAS1430	UL	OCTA	53	1	1		9	INAM	Sante					2	3	0		0		1	8	8	4	2	1	1	0		1	0	0	0	0	1	1	1	0	0	1	0	1	0	0	0	0	0	0
300	2020-05-08	SRAS1431	FMMP	AGGI	45	1	1		9	INAM	Sante					2	3	0		0		1	6	5	5	5	1	1	1		1	0	0	0	1	1	1	1	0	0	1	0	1	0	0	0	0	0	0
363	2020-05-08	SRAS1432	FSS	AGGI	27	1	1		9	POLICIER	FORCE ORDRE					2	2	0		0		1	1	1	6	0	1	1	0			0	0	0	0	1	1	1	1	1	1	0	1	0	0	0	0	0	0
328	2020-05-08	SRAS1433	FSS	AGGI	34	1	1		9	POLICIER	FORCE ORDRE					2	2	0		0		1	15	3	3	0	1	1			1	0	0	0	0	1	1	1	1	0	1	0	1	0	0	0	0	0	0
314	2020-05-08	SRAS1434	UL	OCTA	39	1	1		9	GENDARME	FORCE ORDRE					2	3	0		0		1	10	4	9	2	1	0	1		1	0	0	1	0	0	1	1	0	1	1	0	1	0	0	0	0	0	0
301	2020-05-08	SRAS1435	FMMP	AGGI	35	2	1		9	GENDARME	FORCE ORDRE					2	2	0		0		1	45	5	5	5	1	1	1		1	0	0	0	0	1	1	0	1	0	1	0	1	0	0	0	0	0	0
364	2020-05-08	SRAS1436	UL	OCTA	59	1	1		9	POLICIERE	FORCE ORDRE					2	2	0		0		1	20	20	5	1	1	1	1		1	0	0	0	0	1	1	1	0	0	1	0	1	0	0	0	0	0	0
344	2020-05-08	SRAS1437	FSS	AGGI	32	2	1		9	POLICIERE	FORCE ORDRE					2	2	0		0		1	3	3	4	1	1	1	1	RESEAUX SOCIAUX	1	1	0	1	0	1	1	0	1	0	1	0	1	0	0	0	0	0	0
337	2020-05-08	SRAS1438	UL	OCTA	37	2	1		9	GENDARME	FORCE ORDRE					2	2	0		0		1	10	2	2	0	1	1	0		1	0	0	0	0	1	1	1	0	0	1	0	1	0	0	0	0	0	0
327	2020-05-08	SRAS1439	FSS	AGGI	38	1	1		9	POLICIER	FORCE ORDRE					2	2	0		0		1	14	6	6	1	1	1	1		1	0	0	0	0	1	1	1	1	0	1	0	1	0	0	0	0	0	0
302	2020-05-08	SRAS1440	FMMP	AGGI	34	1	1		9	GENDARME	FORCE ORDRE					2	3	0		0		1	10	4	4	4	1	1	1		1	0	0	0	1	1	1	0	0	0	0	0	1	0	0	0	0	0	0
313	2020-05-08	SRAS1441	UL	OCTA	30	1	1		9	GENDARME	FORCE ORDRE					1	2	0		0		1	7	0	3	1	1	1	0		1	0	0	0	0	0	1	1	1	0	1	0	1	0	0	0	0	0	0
362	2020-05-08	SRAS1442	FSS	AGGI	33	1	1		9	POLICIER	FORCE ORDRE					2	3	0		0		1	7	3	3	0	1	1	0		1	0	0	0	0	0	1	1	1	0	1	0	1	0	0	0	0	0	0
326	2020-05-08	SRAS1443	FSS	AGGI	36	1	1		9	POLICIER	FORCE ORDRE					2	2	0		0		1	8	0	0	0	1	1			1	0	0	0	0	1	1	1	1	0	1	0	1	0	0	0	0	0	0
303	2020-05-08	SRAS1444	FMMP	AGGI	32	1	1		9	GENDARME	FORCE ORDRE					2	2	0		0		1	7	2	12	2	1	1	1		1	0	0	0	0	1	1	1	0	0	1	0	1	0	0	0	0	0	0
361	2020-05-08	SRAS1445	FSS	AGGI	36	1	1		9	POLICIER	FORCE ORDRE					2	2	0		0		1	10	3	3	0	1	1	0	RESAUX SOCIAUX	1	0	0	0	0	1	1	1	1	0	1	0	1	0	0	0	0	0	0
325	2020-05-08	SRAS1446	FSS	AGGI	38	1	1		9	POLICIER	FORCE ORDRE					2	2	0		0		9	10	5	5	5	1	1			1	0	0	0	0	1	1	1	1	0	1	0	0	0	0	0	1	1	0
304	2020-05-08	SRAS1447	FMMP	AGGI	36	1	1		9	POLICIER	FORCE ORDRE					2	2	0		0		1	9	5	4	4	1	1	1		1	0	0	0	0	1	1	0	1	0	1	0	1	0	0	0	0	0	0
360	2020-05-08	SRAS1448	FSS	AGGI	35	1	1		9	POLICIER	FORCE ORDRE					2	2	0		0		1	5	5	5	5	1	1	0	RESAUX SOCIAUX	1	0	0	0	0	1	1	0	1	0	1	0	1	0	0	0	0	0	0
366	2020-05-08	SRAS1449	UL	OCTA	35	1	1		9	POLICE	FORCE ORDRE					2	2	0		0		1	18	18	5	1	1	1	0		1	0	0	0	0	1	1	1	0	0	1	0	1	0	0	0	0	0	0
312	2020-05-08	SRAS1450	UL	OCTA	31	1	1		9	POLICE	FORCE ORDRE					2	2	0		0		1	100	0	25	4	1	1	0		1	0	0	1	1	0	1	1	0	0	1	0	1	0	0	0	0	0	0
338	2020-05-08	SRAS1451	UL	OCTA	36	1	1		9	POLICE	FORCE ORDRE					2	2	0		0		1	6	4	4	1	1	1	0		1	0	0	0	0	1	1	1	0	0	1	0	1	0	0	0	0	0	0
305	2020-05-08	SRAS1452	FMMP	AGGI	37	1	1		9	GENDARME	FORCE ORDRE					2	2	0		0		1	9	4	5	4	1	1	1		1	0	0	0	1	1	1	1	0	0	1	0	1	0	0	0	0	0	0
359	2020-05-08	SRAS1453	FSS	AGGI	36	1	1		9	POLICIER	FORCE ORDRE					2	2	0		0		1	8	2	2	0	1	1	0		1	0	0	0	0	0	0	0	1	0	1	0	1	0	0	0	0	0	0
367	2020-05-08	SRAS1455	UL	OCTA	40	1	1		9	POLICE	FORCE ORDRE					2	2	0		0		1	16	16	4	1	1	1	1		1	0	0	0	0	1	0	1	0	0	1	0	1	0	0	0	0	0	0
306	2020-05-08	SRAS1456	FMMP	AGGI	35	1	1		9	POLICIER	FORCE ORDRE					2	2	0		0		1	9	4	4	4	1	1	1		1	0	0	0	0	1	1	0	0	0	0	0	1	0	0	0	0	0	0
369	2020-05-08	SRAS1457	FSS	AGGI	32	1	1		9	POLICIER	FORCE ORDRE					2	2	0		0		1	8	5	2	4	1	1		RESEAUX SOCIAUX	1	0	0	1	0	1	1	1	1	0	1	0	1	0	0	0	0	0	0
339	2020-05-08	SRAS1458	UL	OCTA	36	1	1		9	POLICE	FORCE ORDRE					2	2	0		0		1	7	2	2	1	1	1	0		1	0	0	0	0	1	1	0	1	0	1	0	1	0	0	0	0	0	0
311	2020-05-08	SRAS1459	UL	OCTA	34	1	1		9	POLICIER	FORCE ORDRE					2	2	0		0		1	11	5	8	4	1	1	0		1	0	0	0	1	0	1	1	1	0	1	0	1	0	0	0	0	0	0
307	2020-05-08	SRAS1460	FMMP	AGGI	33	1	1		9	POLICE	FORCE ORDRE					1	2	0		0		1	13	7	7	7	1				1	0	0	0	0	1	1	0	1	0	1	0	1	0	0	0	0	0	0
323	2020-05-08	SRAS1461	FSS	AGGI	37	1	1		9	POLICIER	FORCE ORDRE					2	2	0		0		1	4	4	4	1	1	1			1	0	0	0	0	1	1	0	1	0	1	0	1	0	0	0	0	0	0
356	2020-05-08	SRAS1462	FSS	AGGI	51	1	1		9	POLICIER	FORCE ORDRE					2	2	0		0		1	30	2	2	2	1	1	0		9	0	0	0	0	1	1	1	0	0	1	0	1	0	0	0	0	0	0
310	2020-05-08	SRAS1463	UL	OCTA	37	1	1		9	POLICE	FORCE ORDRE					2	2	0		0		1	10	4	4	4	1	1	0		1	0	0	0	0	0	1	1	1	0	1	0	1	0	0	0	0	0	0
322	2020-05-08	SRAS1464	FSS	AGGI	35	2	1		9	POLICIERE	FORCE ORDRE					2	2	0		0		1	13	6	6	1	1	1			1	0	0	0	0	1	1	0	1	0	1	0	1	0	0	0	0	0	0
370	2020-05-08	SRAS1466	UL	OCTA	37	1	1		9	POLICE	FORCE ORDRE					2	2	0		0		1	10	10	5	2	1	1	1		1	0	0	0	0	1	1	0	1	0	1	0	1	0	0	0	0	0	0
371	2020-05-08	SRAS1467	UL	OCTA	36	1	1		9	POLICE	FORCE ORDRE					2	2	0		0		1	20	20	4	1	1	1	1		1	0	0	0	0	1	1	1	0	0	1	0	1	0	0	0	0	0	0
340	2020-05-08	SRAS1468	UL	OCTA	37	1	1		9	POLICE	FORCE ORDRE					2	3	0		0		1	10	5	5	0	1	1	0		1	0	0	1	0	0	1	0	1	0	1	0	1	0	0	0	0	0	0
308	2020-05-08	SRAS5000	FMMP	AGGI	36	1	1		9	POLICIER	FORCE ORDRE					2	2	0		0		9	11	6	6	6	1	1	1		1	0	0	0	0	1	1	1	0	0	1	0	1	0	0	0	0	0	0
309	2020-05-08	SRAS1469	UL	OCTA	30	1	1		9	GENDARME	FORCE ORDRE					2	2	0		0		1	7	0	10	0	1	1	0		1	0	0	0	0	0	1	1	1	0	1	0	0	0	1	0	0	0	0
309	2020-05-08	SRAS1470	FMMP	AGGI	38	1	1		9	POLICIER	FORCE ORDRE					2	3	0		0		1	11	5	5	5	1	1	1		1	0	0	0	1	1	1	1	1	0	1	0	1	0	0	0	0	0	0
357	2020-05-08	SRAS1471	FSS	AGGI	34	1	1		9	POLICIER	FORCE ORDRE					2	3	0		0		1	4	0	6	2	1	1	1	RESAUX SOCIAUX	1	0	0	0	0	1	1	0	1	0	1	0	1	0	0	0	0	0	0
358	2020-05-08	SRAS1472	FSS	AGGI	50	1	1		9	POLICIER	FORCE ORDRE					2	2	0		0		0	5	5	5	5	1	1	0		0	0	0	0	0	1	1	0	1	0	1	0	1	0	0	0	0	0	0
368	2020-05-08	SRAS1473	UL	OCTA	37	1	1		9	INAM	Sante					2	3	0		0		9	16	16	4	1	1	1	1		1	0	0	0	1	1	1	0	1	0	1	0	1	0	0	0	0	0	0
369	2020-05-08	SRAS1474	UL	OCTA	40	1	1		9	INAM	Sante					2	3	0		0		1	20	20	8	2	1	1	1		1	0	0	0	1	1	1	1	0	0	1	0	1	0	0	0	0	0	0
310	2020-05-08	SRAS1476	FMMP	AGGI	32	1	1		9	POLICIER	FORCE ORDRE					2	2	0		0		1	9	5	5	5	1	1	1		1	0	0	1	0	1	1	1	0	0	1	0	1	0	0	0	0	0	0
321	2020-05-08	SRAS1477	FSS	AGGI	42	2	1		9	ASSISTANTE RH	Sante					2	3	0		0		1	7	3	3	1	1	1			1	0	0	0	0	0	1	1	1	0	1	0	1	0	0	0	0	0	0
372	2020-05-08	SRAS1478	UL	OCTA	43	2	1		9	INAM	Sante					1	3	0		0		1	16	16	5	2	1	1	1		1	0	0	0	1	1	1	1	0	0	1	0	1	0	0	0	0	0	0
341	2020-05-08	SRAS1479	UL	OCTA	33	2	1		9	POLICE	FORCE ORDRE					2	2	0		0		1	50	7	7	2	1	1	1		1	0	0	0	1	0	1	1	0	0	1	0	1	0	0	0	0	0	0
320	2020-05-08	SRAS1480	FSS	AGGI	40	2	1		9	AGENT DE PRESTATION À INAM	Sante					2	3	0		0		1	57	7	7	1	1	1			1	0	0	0	0	1	1	1	0	0	1	0	1	0	0	0	0	0	0
342	2020-05-08	SRAS1481	UL	OCTA	35	2	1		1		Aeroportuaire/Douanier					2	3	0		0		1	10	4	4	2	1	1	0		1	0	0	0	0	0	0	0	1	0	1	0	1	0	0	0	0	0	0
311	2020-05-08	SRAS1482	FMMP	AGGI	54	1	1		9	RESPONSABLE CLINIQUE A ENAM	Sante					2	3	0		0		1	20	0	0	0	1	1	1		1	0	0	0	0	1	1	1	0	0	1	0	1	0	0	0	0	0	0
343	2020-05-08	SRAS1483	UL	OCTA	37	1	1		9	POLICE	FORCE ORDRE					2	3	0		0		1	12	3	3	3	1	1	0		1	0	0	0	0	0	1	1	0	0	1	0	1	0	0	0	0	0	0
327	2020-05-08	SRAS1484	UL	OCTA	31	1	1		9	GENDARME	FORCE ORDRE					2	2	0		0		1	11	1	5	1	1	1	0		1	0	0	0	0	0	1	1	1	0	1	0	1	0	0	0	0	0	0
371	2020-05-08	SRAS1485	FSS	AGGI	33	1	1		9	POLICIER	FORCE ORDRE					2	3	0		0		1	6	4	4	4	1		1	RESEAUX SOCIAUX	1	0	0	0	0	1	1	0	1	0	1	0	1	0	0	0	0	0	0
372	2020-05-08	SRAS1486	FSS	AGGI	49	1	1		9	POLICIER	FORCE ORDRE					2	2	0		0		1	9	4	10	4	1	1		RESEAUX SOCIAUX	1	0	0	0	0	1	1	0	1	0	1	0	1	0	0	0	0	0	0
313	2020-05-08	SRAS1487	FMMP	AGGI	35	1	1		9	POLICIER	FORCE ORDRE					2	2	0		0		1	10	0	3	3	1	1	1		1	0	0	0	0	1	1	1	0	0	1	0	1	0	0	0	0	0	0
343	2020-05-08	SRAS1488	FSS	AGGI	32	1	1		9	POLICIER	FORCE ORDRE					2	2	0		0		1	33	3	3	2	1	1			1	0	0	0	0	1	1	1	1	0	1	0	1	0	0	0	0	0	0
373	2020-05-08	SRAS1489	FSS	AGGI	35	1	1		9	POLICIER	FORCE ORDRE					2	2	0		0		1	5	6	6	6	1	1	1		0	0	0	0	0	1	1	1	1	0	1	0	1	0	0	0	0	0	0
292	2020-05-08	SRAS1490	FMMP	AGGI	27	2	1		9	GENDARME	FORCE ORDRE					1	2						3	0	2	0	1	1	1		1	0	0	0	0	1	1	1	0	0	1	0	1	0	0	0	0	0	0
290	2020-05-08	SRAS1492	FMMP	AGGI	33	1	1		9	POLICIER	FORCE ORDRE					2	2	0		0		1	5	3	3	3	1	1	1		1	0	0	0	0	1	1	1	0	0	1	0	1	0	0	0	0	0	0
355	2020-05-08	SRAS1493	FSS	AGGI	36	1	1		9	POLICIER	FORCE ORDRE					2	2	0		0		1	4	4	4	1			0		1	0	0	0	0	1	1	1	1	0	1	0	1	0	0	0	0	0	0
370	2020-05-08	SRAS1494	FSS	AGGI	43	1	1		9	AGENT INAM COMPTABLE	Sante					1	3	0		0		1	0	0	0	0	1	1		RESEAUX SOCIAUX	1	0	0	0	1	1	1	0	0	1	1	0	1	0	0	0	0	0	0
312	2020-05-08	SRAS1496	FMMP	AGGI	33	2	1		9	COMPTABLE A ENAM	Sante					1	3	0		0		1	13	6	11	6	1	1	1		1	0	0	0	1	1	1	1	0	0	1	0	1	0	0	0	0	0	0
326	2020-05-08	SRAS1497	UL	OCTA	26	2	1		9	ASS COMPTABLE INAM	Sante					1	3	0		0		1	17	5	6	0	1	1	0		1	0	0	0	1	0	1	1	1	0	1	0	0	0	1	0	0	0	0
345	2020-05-08	SRAS1498	UL	OCTA	33	1	1		9	INAM	Sante					1	3	0		0		1	9	1	1	1	1	1	0		1	0	0	0	0	1	1	0	1	0	1	0	1	0	0	0	0	0	0
319	2020-05-08	SRAS1499	FSS	AGGI	46	1	1		9	COMPTABLE À INAM	Sante					2	3	0		0		1	12	4	4	1	1	1			1	0	0	0	1	1	1	0	1	0	1	0	1	0	0	0	0	0	0
291	2020-05-08	SRAS1500	FMMP	AGGI	31	1	1		9	GENDARME	FORCE ORDRE					2	3	0		0		1	9	2	3	2	1	1	1		1	0	0	0	1	1	1	1	0	0	1	0	1	0	0	0	0	0	0
344	2020-05-08	SRAS1501	UL	OCTA	33	2	1		9	INAM	Sante					2	3	0		0		1	15	3	3	3	1	1	0		1	0	0	0	1	1	1	0	1	0	1	0	1	0	0	0	0	0	0
377	2020-05-08	SRAS1502	UL	OCTA	25	2	1		9	INAM COMPTABLE	Sante					1	3	0		0		1	20	20	10	2	1	1	1		1	0	0	0	1	1	1	1			1		0	0	0	0	0	0	0
378	2020-05-08	SRAS1503	UL	OCTA	53	1	1		9	INAM ARCHIVISTE	Sante					2	3	0		0		1	8	8	7	1	1	1	1		1	0	0	0	1	1	1		1		1		0	0	0	0	0	0	0
342	2020-05-08	SRAS1551	FSS	AGGI	33	2	1		9	POLICIER	FORCE ORDRE					2	2	0		0		1	10	3	3	0	1	1			1	0	0	0	0	1	1	1	1	0	1	0	1	0	0	0	0	0	0
346	2020-05-08	SRAS1552	UL	OCTA	36	1	1		9	INAM	Sante					2	3	0		0		1	30	8	8	2	1	1	0		1	0	0	0	1	1	1	1	0	0	1	0	1	0	0	0	0	0	0
324	2020-05-08	SRAS1553	UL	OCTA	35	1	1		9	ASS COMPTABLE INAM	Sante					1	3	0		0		1	22	12	11	0	1	1	0		1	0	0	1	1	0	1	0	1	0	1	0	1	0	0	0	0	0	0
368	2020-05-08	SRAS1554	FSS	AGGI	43	2	1		9	COMPTABLE INAM	Sante					2	3	0		0		9	10	2	2	2	1	1			1	0	0	0	1	1	1	0	1	0	1	0	1	0	0	0	0	0	0
354	2020-05-08	SRAS1555	FSS	AGGI	36	1	1		9	POLICIER	FORCE ORDRE					2	2	0		0		1	10	5	9	5	1	1	0		1	0	0	0	0	1	1	1	1	0	1	0	1	0	0	0	0	0	0
341	2020-05-08	SRAS1556	FSS	AGGI	37	1	1		9	POLICIER	FORCE ORDRE					2	2	0		0		1	13	6	6	3	1	1			1	0	0	0	0	1	1	1	1	0	1	0	1	0	0	0	0	0	0
340	2020-05-08	SRAS1557	FSS	AGGI	33	1	1		9	POLICIER	FORCE ORDRE					2	2	0		0		9	9	3	1	0	1	1			1	0	0	0	0	0	1	1	1	0	1	0	1	0	0	0	0	0	0
323	2020-05-08	SRAS1558	UL	OCTA	28	1	1		5		Sante	1		5	CHU SO	1	3	1	2020-02-14	0		1	8	2	4	0	1	1	0		1	0	0	0	0	0	1	0	1	1	1	0	0	0	0	0	0	0	1
359	2020-05-08	SRAS1559	UL	OCTA	30	1	1		5		Sante	1		5	CARESP	1	3	0		0		1	10	10	8	0	1	1	1		1	0	0	0	0	1	1	0	1	1	1	0	1	0	0	0	0	0	0
361	2020-05-08	SRAS1560	UL	OCTA	22	1	2	CAMEROUNAISE	5		Sante	9	ETUDIANTE EN MEDECINE	5	CHU SO	1	3	0		0		9	20	12	1	1	1	1	0		1	0	0	0	0	0	1	1	1	0	1	0	0	0	0	0	0	1	0
358	2020-05-08	SRAS1561	UL	OCTA	26	2	1		5		Sante	1		5	POLYCLINELLE	1	3	0		0		1	11	4	4	4	1	1	1		1	0	0	1	1	1	1	0	1	1	1	0	0	0	1	1	0	0	0
360	2020-05-08	SRAS1562	UL	OCTA	22	2	1		5		Sante	9	ETUDIANTE	5	OFFICINE	1	3	0		0		1	5	0	5	0	1	1	0		1	0	0	0	0	0	1	0	1	1	1	0	1	0	0	0	0	0	0
308	2020-05-08	SRAS1563	UL	OCTA	34	1	1		9	POLICIER	FORCE ORDRE					2	2	0		0		1	13	8	8	8	1	1	1		1	0	0	0	0	1	1	0	1	0	1	0	1	0	0	0	0	0	0
366	2020-05-08	SRAS1564	FSS	AGGI	28	1	1		9	LABORATIN	Sante					1	3	0		0		1	2	2	15	2	1	1	0	RESAUX SOCIAUX	1	0	0	0	0	1	1	1	1	1	1	0	1	0	0	0	0	0	0
307	2020-05-08	SRAS1565	UL	OCTA	36	2	1		9	GENDARME	FORCE ORDRE					2	2	0		0		1	10	3	6	3	1	1	1		1	0	0	0	1	1	1	0	1	0	1	0	1	0	0	0	0	0	0
339	2020-05-08	SRAS1566	FSS	AGGI	43	2	1		9	ASSISTANTE DE DIRECTION À INAM	Sante					1	3	0		0		1	13	7	7	0	1	1			1	0	0	0	1	1	1	1	1	0	1	0	1	0	0	0	0	0	0
357	2020-05-08	SRAS1567	UL	OCTA	35	1	1		9	INAM	Sante					2	3	0		0		1	20	20	6	1	1	1	1		1	0	0	0	1	1	1	0	1	0	1	0	1	0	0	0	0	0	0
365	2020-05-08	SRAS1568	FSS	AGGI	31	1	1		9	MAINTENANCE CARESP	Informel					1	3	0		0		1	15	0	2	1	1	1	0	RESAUX SOCIAUX	1	0	0	0	0	1	1	0	1	0	1	0	1	0	0	0	0	0	0
356	2020-05-08	SRAS1569	UL	OCTA	39	1	1		9	COMPTABLE	Informel					2	3	0		0		1	10	10	4	1	1	1	1		1	0	0	0	0	1	1	0	1	1	1	0	0	1	0	0	0	0	0
367	2020-05-08	SRAS1570	FSS	AGGI	42	1	1		9	AGENT A INAM	Sante					2	3	0		0		1	0	5	5	0	1	1	1	RESAUX SOCIAUX	1	0	0	1	1	1	1	0	1	0	1	0	1	0	0	0	0	0	0
338	2020-05-08	SRAS1571	FSS	AGGI	34	1	1		5		Sante	9	TECHNICIEN DE BATERIE	5	CHU CAMPUS	1	3	0		0		1	14	4	4	1	1	1			1	0	0	0	0	1	1	0	1	0	1	0	1	0	0	0	0	0	0
337	2020-05-08	SRAS1572	FSS	AGGI	56	1	1		5		Sante	1		5	INAM	2	3	0		0		1	15	5	7	1	1	1			1	0	0	0	0	1	1	0	1	0	1	0	1	0	0	0	0	0	0
364	2020-05-08	SRAS1573	FSS	AGGI	31	2	1		9	AGENT A INAM	Sante					2	3	0		0		1	3	0	14	1	1	1	0	RESAUX SOCIAUX	1	0	0	0	1	1	1	0	1	1	1	0	1	0	0	0	0	0	0
351	2020-05-08	SRAS6000	UL	OCTA	29	2	1		5		Sante	1		5	CARESP	1	3	0		0		1	20	20	1	0	1	1	1		1	0	0	0	0	1	1	0	1	1	1	0	1	0	0	0	0	0	0
318	2020-05-08	SRAS1574	FSS	AGGI	35	1	1				Sante	9	AGENT INAM			2	3	0		0		1	4	5	5	4	1	1	1	RESEAUX SOCIAUX	1	0	0	0	1	1	1	0	1	0	1	0	1	0	0	0	0	0	0
347	2020-05-08	SRAS1575	UL	OCTA	31	2	1		9	INAM	Sante					2	3	0		0		1	10	3	3	2	1	1	0		1	0	0	0	0	0	1	0	1	0	1	0	1	0	0	0	0	0	0
336	2020-05-08	SRAS1576	FSS	AGGI	35	2	1		9	AGENT D'IMMATRICULATION À INAM	Sante					2	3	0		0		1	10	5	5	2	1	1			1	0	0	1	1	1	1	0	1	0	1	0	1	0	0	0	0	0	0
317	2020-05-08	SRAS1577	FSS	AGGI	40	1	1				Sante	9	RESPONSABLE MARCHE INAM			2	3	0		0		1	3	3	5	6	1	1		RESEAUX SOCIAUX	1	0	0	1	1	1	1	1	1	0	1	0	1	0	0	0	0	0	0
306	2020-05-08	SRAS1578	UL	OCTA	45	1	1		9	INFORMATICIEN INAM	Sante					1	3	0		0		1	3	3	3	3	1	1	1		1	0	0	1	1	1	1	0	0	1	1	0	1	0	0	0	0	0	0
316	2020-05-08	SRAS1579	FSS	AGGI	35	2	1				Sante	9	AGENT INAM			1	3	0		0		1	0	2	10	2	1	1		RESEAUX SOCIAUX	9	0	0	0	1	0	1	0	1	0	1	0	1	0	0	0	0	0	0
315	2020-05-08	SRAS1580	FSS	AGGI	32	1	1		9	STATTISTICIEN A ENAM	Sante					1	3	0		0		1	0	2	6	2	1	1	0		1	0	0	0	1	1	1	0	0	0	0	0	1	0	0	0	0	0	0
348	2020-05-08	SRAS1581	UL	OCTA	47	1	1		9	INAM	Sante					3	3	0		0		1	4	4	4	0	1	1	0		1	0	0	0	0	1	1	0	1	0	1	0	1	0	0	0	0	0	0
305	2020-05-08	SRAS1582	UL	OCTA	28	2	1		9	ASS DE DIRECTION INAM	Sante					1	3	0		0		1	4	3	1	1	1	1	1		1	0	0	1	0	1	1	0	1	0	1	0	1	0	0	0	0	0	0
355	2020-05-08	SRAS1583	UL	OCTA	35	2	1		9	INAM	Sante					1	2	0		0		1	6	6	6	1	1	1	1		1	0	0	0	0	1	1	1	0	0	1	0	1	0	0	0	0	0	0
335	2020-05-08	SRAS1584	FSS	AGGI	34	2	1		9	GENDARME	FORCE ORDRE					2	2	0		0		1	12	8	8	1	1	1			1	0	0	0	0	1	1	1	1	0	1	0	1	0	0	0	0	0	0
334	2020-05-08	SRAS1586	FSS	AGGI	43	1	1		9	RESPONSBLE SERVICE AFFIRMATION	Informel					2	3	0		0		1	11	5	5	1	1	1			1	0	0	0	0	1	1	0	1	0	1	0	0	0	0	0	0	1	0
303	2020-05-08	SRAS1587	UL	OCTA	26	1	1		9	ASS EN INFORMATIQUE INAM	Sante					1	3	0		0		1	6	5	7	5	1	1	1		1	0	0	0	1	1	1	0	1	0	1	0	1	0	0	0	0	0	0
354	2020-05-08	SRAS1588	UL	OCTA	32	1	1		9	INAM	Sante					1	3	0		0		1	4	4	4	1	1	1	1		1	0	0	1	1	1	1	1	0	0	1	0	1	0	0	0	0	0	0
353	2020-05-08	SRAS1591	UL	OCTA	34	2	1		9	INAM	Sante					1	3	0		0		1	10	10	10	2	1	1	1		1	0	0	0	1	1	1	0	1	0	1	0	1	0	0	0	0	0	0
349	2020-05-08	SRAS1592	UL	OCTA	32	2	1		9	INAM	Sante					2	3	0		0		1	4	4	4	3	1	1	0		1	0	0	0	0	0	1	0	1	0	1	0	1	0	0	0	0	0	0
322	2020-05-08	SRAS1593	UL	OCTA	44	1	1		9	INFORMATICIEN	Informel					2	3	0		0		1	12	5	5	1	1	1	0		1	0	0	0	1	0	1	1	1	0	1	0	1	0	0	0	0	0	0
301	2020-05-08	SRAS1594	UL	OCTA	43	2	1		6		Informel					2	0	0		0		1	4	4	9	4	1	1	1		1	0	0	0	1	1	1	1	0	0	1	0	1	0	0	0	0	0	0
352	2020-05-08	SRAS1595	FSS	AGGI	24	2	1		9	STAGIAIRE A INAM	Sante					1	3	0		0		1	4	15	15	1	1	1	0	RESAUX SOCIAUX	1	0	0	0	1	1	1	0	1	0	1	0	1	0	0	0	0	0	0
350	2020-05-08	SRAS1596	UL	OCTA	27	2	1		9	INAM	Sante					1	3	0		0		1	12	5	5	0	1	1	0		1	0	0	1	1	0	1	0	1	0	1	0	1	0	0	0	0	0	0
352	2020-05-08	SRAS1598	UL	OCTA	35	2	1		5		Sante					1	3	0		0		1	10	10	10	0	1	1	1		1	0	0	0	1	1	1	0	1	0	1	0	1	0	0	0	0	0	0
321	2020-05-08	SRAS1599	UL	OCTA	36	1	1		9	STAGIAIRE INFORMATICIEN INAM	Sante					1	2	0		0		1	9	2	6	1	1	1	0		1	0	0	0	0	0	1	1	1	0	1	0	1	0	0	0	0	0	0
314	2020-05-08	SRAS1601	FSS	AGGI	36	1	1		9	ARCHIVISTE A INAM	Sante					1	2	0		0		1	5	2	2	2	1	1	0	RESAUX SOCIAUX	1	0	0	0	1	1	1	1	1	0	1	0	0	0	1	0	0	0	0
299	2020-05-08	SRAS1602	FMMP	OCTA	38	1	1		9	INGENIEUR STATISTICIEN INAM	Sante					2	3	0		0		1	15	5	15	5	1	1	1		1	0	0	0	1	1	1	0	0	1	1	0	1	0	0	0	0	0	0
336	2020-05-08	SRAS1603	UL	OCTA	35	1	1		1		Aeroportuaire/Douanier					1	3	0		0		1	10	0	0	0	1	1	0		1	0	0	1	1	1	1	0	0	1	1	0	1	0	0	0	0	0	0
319	2020-05-08	SRAS1604	UL	OCTA	35	1	1		9	INFORMATICIEN INAM	Sante					1	3	0		0		1	7	5	5	3	1	1	0		1	0	0	0	0	1	1	1	1	0	1	0	1	0	0	0	0	0	0
320	2020-05-08	SRAS1606	UL	OCTA	54	1	1		9	AGENT INAM	Sante					2	3	0		0		1	5	5	5	5	1	1	0		1	0	0	1	1	0	1	0	1	0	1	0	1	0	0	0	0	0	0
304	2020-05-08	SRAS1985	UL	OCTA	42	2	1		9	COMMUNICATRICE INAM	Sante					2	3	0		0		1	2	2	2	2	1	1	1		1	0	0	0	1	1	1	1	0	0	1	0	1	0	0	0	0	0	0
302	2020-05-08	SRAS1989	UL	OCTA	48	1	1		9	INFORMATICIEN INAM	Sante					2	3	0		0		1	14	3	4	3	1	1	1		1	0	0	0	1	1	1	0	1	0	1	0	1	0	0	0	0	0	0
300	2020-05-08	SRAS1997	UL	OCTA	28	2	1		9	STAGIAIRE INAM	Sante					2	3	0		0		1	5	2	6	2	1	1	1		1	0	0	0	1	1	1	0	0	0	0	0	1	0	0	0	0	0	0
325	2020-05-08	SRAS1999	UL	OCTA	25	1	1		9	COMPTABLE A INAM	Sante					1	3	0		0		0	18	3	3	0	1	1	0		1	0	0	0	1	0	1	0	1	0	1	0	1	0	0	0	0	0	0
328	2020-05-08	SRAS2000	UL	OCTA	35	1	1		9	POLICE	FORCE ORDRE					2	2	0		0		1	2	2	4	2	1	1	0		1	0	0	1	0	0	1	1	0	1	1	0	1	0	0	0	0	0	0
324	2020-05-08	SRAS2001	FSS	AGGI	36	1	1		9	POLICIER	FORCE ORDRE					2	2	0		0		1	20	5	6	3	1	1			1	0	0	0	0	0	1	1	1	0	1	0	1	0	0	0	0	0	0
[truncated: 18 more columns]
